# Supplementary material for: Modulation of early maize seedling performance via priming under sub-optimal temperatures
Source: PLoS One. 2018 Nov 5;13(11):e0206861. doi: 10.1371/journal.pone.0206861 (PMC6218074; doi:10.1371/journal.pone.0206861)
Supplement: S1 Table — (CSV) [file pone.0206861.s001.csv]

S1 Table. Underlying data for seedling emergence statistics.
Genotype	Treatment 1	Treatment 2	Tray	Camera	Date Camera start	Row	Column	Emergence Frame (0.5 h/frame)	Emergence Offset (h)	Emergence Time (h)
B73	cold	primed	1	2	20160614	A	1		26
B73	cold	primed	1	2	20160614	A	2	67	26	59.5
B73	cold	primed	1	2	20160614	A	3	86	26	69
B73	cold	primed	1	2	20160614	A	4	83	26	67.5
B73	cold	primed	1	2	20160614	A	5		26
B73	cold	primed	1	2	20160614	A	6	82	26	67
B73	cold	primed	1	2	20160614	B	1		26
B73	cold	primed	1	2	20160614	B	2	87	26	69.5
B73	cold	primed	1	2	20160614	B	3	76	26	64
B73	cold	primed	1	2	20160614	B	4		26
B73	cold	primed	1	2	20160614	B	5	89	26	70.5
B73	cold	primed	1	2	20160614	B	6		26
B73	cold	primed	1	2	20160614	C	1	80	26	66
B73	cold	primed	1	2	20160614	C	2		26
B73	cold	primed	1	2	20160614	C	3		26
B73	cold	primed	1	2	20160614	C	4	95	26	73.5
B73	cold	primed	1	2	20160614	C	5	85	26	68.5
B73	cold	primed	1	2	20160614	C	6		26
B73	cold	primed	1	2	20160614	D	1	107	26	79.5
B73	cold	primed	1	2	20160614	D	2	103	26	77.5
B73	cold	primed	1	2	20160614	D	3	68	26	60
B73	cold	primed	1	2	20160614	D	4		26
B73	cold	primed	1	2	20160614	D	5	75	26	63.5
B73	cold	primed	1	2	20160614	D	6	83	26	67.5
B73	cold	primed	1	2	20160614	E	1	100	26	76
B73	cold	primed	1	2	20160614	E	2		26
B73	cold	primed	1	2	20160614	E	3	77	26	64.5
B73	cold	primed	1	2	20160614	E	4		26
B73	cold	primed	1	2	20160614	E	5	127	26	89.5
B73	cold	primed	1	2	20160614	E	6	76	26	64
B73	cold	primed	1	2	20160614	F	1	79	26	65.5
B73	cold	primed	1	2	20160614	F	2	93	26	72.5
B73	cold	primed	1	2	20160614	F	3	68	26	60
B73	cold	primed	1	2	20160614	F	4	84	26	68
B73	cold	primed	1	2	20160614	F	5	88	26	70
B73	cold	primed	1	2	20160614	F	6	68	26	60
B73	cold	primed	1	2	20160614	G	1		26
B73	cold	primed	1	2	20160614	G	2		26
B73	cold	primed	1	2	20160614	G	3		26
B73	cold	primed	1	2	20160614	G	4	65	26	58.5
B73	cold	primed	1	2	20160614	G	5	71	26	61.5
B73	cold	primed	1	2	20160614	G	6		26
B73	warm	non-primed	1	1	20160614	A	1	165	26	108.5
B73	warm	non-primed	1	1	20160614	A	2	187	26	119.5
B73	warm	non-primed	1	1	20160614	A	3	160	26	106
B73	warm	non-primed	1	1	20160614	A	4	144	26	98
B73	warm	non-primed	1	1	20160614	A	5		26
B73	warm	non-primed	1	1	20160614	A	6	143	26	97.5
B73	warm	non-primed	1	1	20160614	B	1	152	26	102
B73	warm	non-primed	1	1	20160614	B	2		26
B73	warm	non-primed	1	1	20160614	B	3	154	26	103
B73	warm	non-primed	1	1	20160614	B	4	143	26	97.5
B73	warm	non-primed	1	1	20160614	B	5	155	26	103.5
B73	warm	non-primed	1	1	20160614	B	6	142	26	97
B73	warm	non-primed	1	1	20160614	C	1	154	26	103
B73	warm	non-primed	1	1	20160614	C	2	161	26	106.5
B73	warm	non-primed	1	1	20160614	C	3	199	26	125.5
B73	warm	non-primed	1	1	20160614	C	4	159	26	105.5
B73	warm	non-primed	1	1	20160614	C	5		26
B73	warm	non-primed	1	1	20160614	C	6	164	26	108
B73	warm	non-primed	1	1	20160614	D	1	134	26	93
B73	warm	non-primed	1	1	20160614	D	2	139	26	95.5
B73	warm	non-primed	1	1	20160614	D	3	145	26	98.5
B73	warm	non-primed	1	1	20160614	D	4	155	26	103.5
B73	warm	non-primed	1	1	20160614	D	5	127	26	89.5
B73	warm	non-primed	1	1	20160614	D	6	155	26	103.5
B73	warm	non-primed	1	1	20160614	E	1	195	26	123.5
B73	warm	non-primed	1	1	20160614	E	2	184	26	118
B73	warm	non-primed	1	1	20160614	E	3	168	26	110
B73	warm	non-primed	1	1	20160614	E	4	173	26	112.5
B73	warm	non-primed	1	1	20160614	E	5		26
B73	warm	non-primed	1	1	20160614	E	6	141	26	96.5
B73	warm	non-primed	1	1	20160614	F	1	238	26	145
B73	warm	non-primed	1	1	20160614	F	2		26
B73	warm	non-primed	1	1	20160614	F	3	151	26	101.5
B73	warm	non-primed	1	1	20160614	F	4	172	26	112
B73	warm	non-primed	1	1	20160614	F	5		26
B73	warm	non-primed	1	1	20160614	F	6	213	26	132.5
B73	warm	non-primed	1	1	20160614	G	1	151	26	101.5
B73	warm	non-primed	1	1	20160614	G	2	158	26	105
B73	warm	non-primed	1	1	20160614	G	3	159	26	105.5
B73	warm	non-primed	1	1	20160614	G	4		26
B73	warm	non-primed	1	1	20160614	G	5	148	26	100
B73	warm	non-primed	1	1	20160614	G	6	183	26	117.5
B73	cold	non-primed	1	2	20160614	A	7	108	26	80
B73	cold	non-primed	1	2	20160614	A	8	106	26	79
B73	cold	non-primed	1	2	20160614	A	9	189	26	120.5
B73	cold	non-primed	1	2	20160614	A	10	102	26	77
B73	cold	non-primed	1	2	20160614	A	11	115	26	83.5
B73	cold	non-primed	1	2	20160614	A	12	103	26	77.5
B73	cold	non-primed	1	2	20160614	B	7		26
B73	cold	non-primed	1	2	20160614	B	8	109	26	80.5
B73	cold	non-primed	1	2	20160614	B	9	123	26	87.5
B73	cold	non-primed	1	2	20160614	B	10	115	26	83.5
B73	cold	non-primed	1	2	20160614	B	11	139	26	95.5
B73	cold	non-primed	1	2	20160614	B	12	116	26	84
B73	cold	non-primed	1	2	20160614	C	7	113	26	82.5
B73	cold	non-primed	1	2	20160614	C	8	109	26	80.5
B73	cold	non-primed	1	2	20160614	C	9		26
B73	cold	non-primed	1	2	20160614	C	10	115	26	83.5
B73	cold	non-primed	1	2	20160614	C	11	121	26	86.5
B73	cold	non-primed	1	2	20160614	C	12	103	26	77.5
B73	cold	non-primed	1	2	20160614	D	7	108	26	80
B73	cold	non-primed	1	2	20160614	D	8	102	26	77
B73	cold	non-primed	1	2	20160614	D	9	104	26	78
B73	cold	non-primed	1	2	20160614	D	10	107	26	79.5
B73	cold	non-primed	1	2	20160614	D	11	109	26	80.5
B73	cold	non-primed	1	2	20160614	D	12	125	26	88.5
B73	cold	non-primed	1	2	20160614	E	7	114	26	83
B73	cold	non-primed	1	2	20160614	E	8	120	26	86
B73	cold	non-primed	1	2	20160614	E	9	110	26	81
B73	cold	non-primed	1	2	20160614	E	10		26
B73	cold	non-primed	1	2	20160614	E	11	105	26	78.5
B73	cold	non-primed	1	2	20160614	E	12	104	26	78
B73	cold	non-primed	1	2	20160614	F	7	107	26	79.5
B73	cold	non-primed	1	2	20160614	F	8	105	26	78.5
B73	cold	non-primed	1	2	20160614	F	9	142	26	97
B73	cold	non-primed	1	2	20160614	F	10	103	26	77.5
B73	cold	non-primed	1	2	20160614	F	11	100	26	76
B73	cold	non-primed	1	2	20160614	F	12	105	26	78.5
B73	cold	non-primed	1	2	20160614	G	7	101	26	76.5
B73	cold	non-primed	1	2	20160614	G	8		26
B73	cold	non-primed	1	2	20160614	G	9	114	26	83
B73	cold	non-primed	1	2	20160614	G	10	126	26	89
B73	cold	non-primed	1	2	20160614	G	11	119	26	85.5
B73	cold	non-primed	1	2	20160614	G	12		26
B73	warm	primed	1	1	20160614	A	7	149	26	100.5
B73	warm	primed	1	1	20160614	A	8	137	26	94.5
B73	warm	primed	1	1	20160614	A	9	144	26	98
B73	warm	primed	1	1	20160614	A	10	111	26	81.5
B73	warm	primed	1	1	20160614	A	11		26
B73	warm	primed	1	1	20160614	A	12	133	26	92.5
B73	warm	primed	1	1	20160614	B	7	141	26	96.5
B73	warm	primed	1	1	20160614	B	8	149	26	100.5
B73	warm	primed	1	1	20160614	B	9		26
B73	warm	primed	1	1	20160614	B	10		26
B73	warm	primed	1	1	20160614	B	11	121	26	86.5
B73	warm	primed	1	1	20160614	B	12		26
B73	warm	primed	1	1	20160614	C	7	110	26	81
B73	warm	primed	1	1	20160614	C	8		26
B73	warm	primed	1	1	20160614	C	9	177	26	114.5
B73	warm	primed	1	1	20160614	C	10	115	26	83.5
B73	warm	primed	1	1	20160614	C	11	142	26	97
B73	warm	primed	1	1	20160614	C	12	121	26	86.5
B73	warm	primed	1	1	20160614	D	7	205	26	128.5
B73	warm	primed	1	1	20160614	D	8	138	26	95
B73	warm	primed	1	1	20160614	D	9	114	26	83
B73	warm	primed	1	1	20160614	D	10	129	26	90.5
B73	warm	primed	1	1	20160614	D	11	118	26	85
B73	warm	primed	1	1	20160614	D	12	124	26	88
B73	warm	primed	1	1	20160614	E	7	115	26	83.5
B73	warm	primed	1	1	20160614	E	8		26
B73	warm	primed	1	1	20160614	E	9	161	26	106.5
B73	warm	primed	1	1	20160614	E	10	229	26	140.5
B73	warm	primed	1	1	20160614	E	11	122	26	87
B73	warm	primed	1	1	20160614	E	12	127	26	89.5
B73	warm	primed	1	1	20160614	F	7	144	26	98
B73	warm	primed	1	1	20160614	F	8	138	26	95
B73	warm	primed	1	1	20160614	F	9	151	26	101.5
B73	warm	primed	1	1	20160614	F	10	142	26	97
B73	warm	primed	1	1	20160614	F	11	150	26	101
B73	warm	primed	1	1	20160614	F	12	217	26	134.5
B73	warm	primed	1	1	20160614	G	7	151	26	101.5
B73	warm	primed	1	1	20160614	G	8	138	26	95
B73	warm	primed	1	1	20160614	G	9		26
B73	warm	primed	1	1	20160614	G	10	186	26	119
B73	warm	primed	1	1	20160614	G	11		26
B73	warm	primed	1	1	20160614	G	12	195	26	123.5
B97	cold	primed	2	2	20160614	A	1	83	26	67.5
B97	cold	primed	2	2	20160614	A	2	75	26	63.5
B97	cold	primed	2	2	20160614	A	3	104	26	78
B97	cold	primed	2	2	20160614	A	4	102	26	77
B97	cold	primed	2	2	20160614	A	5	83	26	67.5
B97	cold	primed	2	2	20160614	A	6		26
B97	cold	primed	2	2	20160614	B	1		26
B97	cold	primed	2	2	20160614	B	2	108	26	80
B97	cold	primed	2	2	20160614	B	3		26
B97	cold	primed	2	2	20160614	B	4	206	26	129
B97	cold	primed	2	2	20160614	B	5		26
B97	cold	primed	2	2	20160614	B	6	98	26	75
B97	cold	primed	2	2	20160614	C	1	200	26	126
B97	cold	primed	2	2	20160614	C	2		26
B97	cold	primed	2	2	20160614	C	3	150	26	101
B97	cold	primed	2	2	20160614	C	4		26
B97	cold	primed	2	2	20160614	C	5		26
B97	cold	primed	2	2	20160614	C	6	109	26	80.5
B97	cold	primed	2	2	20160614	D	1	166	26	109
B97	cold	primed	2	2	20160614	D	2	148	26	100
B97	cold	primed	2	2	20160614	D	3	150	26	101
B97	cold	primed	2	2	20160614	D	4	173	26	112.5
B97	cold	primed	2	2	20160614	D	5	164	26	108
B97	cold	primed	2	2	20160614	D	6		26
B97	cold	primed	2	2	20160614	E	1	91	26	71.5
B97	cold	primed	2	2	20160614	E	2	109	26	80.5
B97	cold	primed	2	2	20160614	E	3	202	26	127
B97	cold	primed	2	2	20160614	E	4		26
B97	cold	primed	2	2	20160614	E	5	181	26	116.5
B97	cold	primed	2	2	20160614	E	6	137	26	94.5
B97	cold	primed	2	2	20160614	F	1	120	26	86
B97	cold	primed	2	2	20160614	F	2	109	26	80.5
B97	cold	primed	2	2	20160614	F	3	89	26	70.5
B97	cold	primed	2	2	20160614	F	4	89	26	70.5
B97	cold	primed	2	2	20160614	F	5	124	26	88
B97	cold	primed	2	2	20160614	F	6	141	26	96.5
B97	cold	primed	2	2	20160614	G	1	94	26	73
B97	cold	primed	2	2	20160614	G	2	89	26	70.5
B97	cold	primed	2	2	20160614	G	3	84	26	68
B97	cold	primed	2	2	20160614	G	4	100	26	76
B97	cold	primed	2	2	20160614	G	5	127	26	89.5
B97	cold	primed	2	2	20160614	G	6	114	26	83
B97	warm	non-primed	2	1	20160614	A	1	170	26	111
B97	warm	non-primed	2	1	20160614	A	2	175	26	113.5
B97	warm	non-primed	2	1	20160614	A	3	174	26	113
B97	warm	non-primed	2	1	20160614	A	4	206	26	129
B97	warm	non-primed	2	1	20160614	A	5	194	26	123
B97	warm	non-primed	2	1	20160614	A	6	193	26	122.5
B97	warm	non-primed	2	1	20160614	B	1	168	26	110
B97	warm	non-primed	2	1	20160614	B	2	190	26	121
B97	warm	non-primed	2	1	20160614	B	3		26
B97	warm	non-primed	2	1	20160614	B	4	162	26	107
B97	warm	non-primed	2	1	20160614	B	5	171	26	111.5
B97	warm	non-primed	2	1	20160614	B	6	177	26	114.5
B97	warm	non-primed	2	1	20160614	C	1	165	26	108.5
B97	warm	non-primed	2	1	20160614	C	2	188	26	120
B97	warm	non-primed	2	1	20160614	C	3	186	26	119
B97	warm	non-primed	2	1	20160614	C	4	179	26	115.5
B97	warm	non-primed	2	1	20160614	C	5	210	26	131
B97	warm	non-primed	2	1	20160614	C	6	182	26	117
B97	warm	non-primed	2	1	20160614	D	1	177	26	114.5
B97	warm	non-primed	2	1	20160614	D	2	215	26	133.5
B97	warm	non-primed	2	1	20160614	D	3	191	26	121.5
B97	warm	non-primed	2	1	20160614	D	4	190	26	121
B97	warm	non-primed	2	1	20160614	D	5		26
B97	warm	non-primed	2	1	20160614	D	6	233	26	142.5
B97	warm	non-primed	2	1	20160614	E	1	171	26	111.5
B97	warm	non-primed	2	1	20160614	E	2	185	26	118.5
B97	warm	non-primed	2	1	20160614	E	3	197	26	124.5
B97	warm	non-primed	2	1	20160614	E	4		26
B97	warm	non-primed	2	1	20160614	E	5	200	26	126
B97	warm	non-primed	2	1	20160614	E	6	193	26	122.5
B97	warm	non-primed	2	1	20160614	F	1	182	26	117
B97	warm	non-primed	2	1	20160614	F	2	198	26	125
B97	warm	non-primed	2	1	20160614	F	3	178	26	115
B97	warm	non-primed	2	1	20160614	F	4	219	26	135.5
B97	warm	non-primed	2	1	20160614	F	5	172	26	112
B97	warm	non-primed	2	1	20160614	F	6		26
B97	warm	non-primed	2	1	20160614	G	1		26
B97	warm	non-primed	2	1	20160614	G	2	196	26	124
B97	warm	non-primed	2	1	20160614	G	3	183	26	117.5
B97	warm	non-primed	2	1	20160614	G	4	173	26	112.5
B97	warm	non-primed	2	1	20160614	G	5	168	26	110
B97	warm	non-primed	2	1	20160614	G	6	159	26	105.5
B97	cold	non-primed	2	2	20160614	A	7		26
B97	cold	non-primed	2	2	20160614	A	8	117	26	84.5
B97	cold	non-primed	2	2	20160614	A	9	112	26	82
B97	cold	non-primed	2	2	20160614	A	10	106	26	79
B97	cold	non-primed	2	2	20160614	A	11	109	26	80.5
B97	cold	non-primed	2	2	20160614	A	12	127	26	89.5
B97	cold	non-primed	2	2	20160614	B	7		26
B97	cold	non-primed	2	2	20160614	B	8	124	26	88
B97	cold	non-primed	2	2	20160614	B	9	116	26	84
B97	cold	non-primed	2	2	20160614	B	10		26
B97	cold	non-primed	2	2	20160614	B	11	108	26	80
B97	cold	non-primed	2	2	20160614	B	12	160	26	106
B97	cold	non-primed	2	2	20160614	C	7		26
B97	cold	non-primed	2	2	20160614	C	8	224	26	138
B97	cold	non-primed	2	2	20160614	C	9	247	26	149.5
B97	cold	non-primed	2	2	20160614	C	10	129	26	90.5
B97	cold	non-primed	2	2	20160614	C	11	175	26	113.5
B97	cold	non-primed	2	2	20160614	C	12	117	26	84.5
B97	cold	non-primed	2	2	20160614	D	7		26
B97	cold	non-primed	2	2	20160614	D	8	149	26	100.5
B97	cold	non-primed	2	2	20160614	D	9	172	26	112
B97	cold	non-primed	2	2	20160614	D	10		26
B97	cold	non-primed	2	2	20160614	D	11	104	26	78
B97	cold	non-primed	2	2	20160614	D	12	108	26	80
B97	cold	non-primed	2	2	20160614	E	7		26
B97	cold	non-primed	2	2	20160614	E	8		26
B97	cold	non-primed	2	2	20160614	E	9		26
B97	cold	non-primed	2	2	20160614	E	10		26
B97	cold	non-primed	2	2	20160614	E	11	114	26	83
B97	cold	non-primed	2	2	20160614	E	12	111	26	81.5
B97	cold	non-primed	2	2	20160614	F	7		26
B97	cold	non-primed	2	2	20160614	F	8		26
B97	cold	non-primed	2	2	20160614	F	9		26
B97	cold	non-primed	2	2	20160614	F	10	125	26	88.5
B97	cold	non-primed	2	2	20160614	F	11	109	26	80.5
B97	cold	non-primed	2	2	20160614	F	12	169	26	110.5
B97	cold	non-primed	2	2	20160614	G	7	145	26	98.5
B97	cold	non-primed	2	2	20160614	G	8	105	26	78.5
B97	cold	non-primed	2	2	20160614	G	9	115	26	83.5
B97	cold	non-primed	2	2	20160614	G	10		26
B97	cold	non-primed	2	2	20160614	G	11	118	26	85
B97	cold	non-primed	2	2	20160614	G	12		26
B97	warm	primed	2	1	20160614	A	7	167	26	109.5
B97	warm	primed	2	1	20160614	A	8		26
B97	warm	primed	2	1	20160614	A	9	166	26	109
B97	warm	primed	2	1	20160614	A	10		26
B97	warm	primed	2	1	20160614	A	11	185	26	118.5
B97	warm	primed	2	1	20160614	A	12	155	26	103.5
B97	warm	primed	2	1	20160614	B	7		26
B97	warm	primed	2	1	20160614	B	8	164	26	108
B97	warm	primed	2	1	20160614	B	9	158	26	105
B97	warm	primed	2	1	20160614	B	10	182	26	117
B97	warm	primed	2	1	20160614	B	11	149	26	100.5
B97	warm	primed	2	1	20160614	B	12	160	26	106
B97	warm	primed	2	1	20160614	C	7	150	26	101
B97	warm	primed	2	1	20160614	C	8	166	26	109
B97	warm	primed	2	1	20160614	C	9	153	26	102.5
B97	warm	primed	2	1	20160614	C	10	166	26	109
B97	warm	primed	2	1	20160614	C	11	210	26	131
B97	warm	primed	2	1	20160614	C	12	180	26	116
B97	warm	primed	2	1	20160614	D	7	145	26	98.5
B97	warm	primed	2	1	20160614	D	8	158	26	105
B97	warm	primed	2	1	20160614	D	9	155	26	103.5
B97	warm	primed	2	1	20160614	D	10	174	26	113
B97	warm	primed	2	1	20160614	D	11	179	26	115.5
B97	warm	primed	2	1	20160614	D	12	148	26	100
B97	warm	primed	2	1	20160614	E	7		26
B97	warm	primed	2	1	20160614	E	8	162	26	107
B97	warm	primed	2	1	20160614	E	9	137	26	94.5
B97	warm	primed	2	1	20160614	E	10	173	26	112.5
B97	warm	primed	2	1	20160614	E	11	144	26	98
B97	warm	primed	2	1	20160614	E	12	189	26	120.5
B97	warm	primed	2	1	20160614	F	7	169	26	110.5
B97	warm	primed	2	1	20160614	F	8	154	26	103
B97	warm	primed	2	1	20160614	F	9	170	26	111
B97	warm	primed	2	1	20160614	F	10	213	26	132.5
B97	warm	primed	2	1	20160614	F	11	187	26	119.5
B97	warm	primed	2	1	20160614	F	12	161	26	106.5
B97	warm	primed	2	1	20160614	G	7	205	26	128.5
B97	warm	primed	2	1	20160614	G	8	162	26	107
B97	warm	primed	2	1	20160614	G	9	157	26	104.5
B97	warm	primed	2	1	20160614	G	10	151	26	101.5
B97	warm	primed	2	1	20160614	G	11	241	26	146.5
B97	warm	primed	2	1	20160614	G	12	218	26	135
CML052	cold	primed	3	4	20160614	A	1		26
CML052	cold	primed	3	4	20160614	A	2	164	26	108
CML052	cold	primed	3	4	20160614	A	3	136	26	94
CML052	cold	primed	3	4	20160614	A	4		26
CML052	cold	primed	3	4	20160614	A	5	146	26	99
CML052	cold	primed	3	4	20160614	A	6	116	26	84
CML052	cold	primed	3	4	20160614	B	1	116	26	84
CML052	cold	primed	3	4	20160614	B	2	103	26	77.5
CML052	cold	primed	3	4	20160614	B	3	117	26	84.5
CML052	cold	primed	3	4	20160614	B	4	126	26	89
CML052	cold	primed	3	4	20160614	B	5	126	26	89
CML052	cold	primed	3	4	20160614	B	6	131	26	91.5
CML052	cold	primed	3	4	20160614	C	1	130	26	91
CML052	cold	primed	3	4	20160614	C	2	120	26	86
CML052	cold	primed	3	4	20160614	C	3	108	26	80
CML052	cold	primed	3	4	20160614	C	4	114	26	83
CML052	cold	primed	3	4	20160614	C	5	114	26	83
CML052	cold	primed	3	4	20160614	C	6	100	26	76
CML052	cold	primed	3	4	20160614	D	1	123	26	87.5
CML052	cold	primed	3	4	20160614	D	2	102	26	77
CML052	cold	primed	3	4	20160614	D	3	104	26	78
CML052	cold	primed	3	4	20160614	D	4	114	26	83
CML052	cold	primed	3	4	20160614	D	5		26
CML052	cold	primed	3	4	20160614	D	6	98	26	75
CML052	cold	primed	3	4	20160614	E	1	143	26	97.5
CML052	cold	primed	3	4	20160614	E	2	133	26	92.5
CML052	cold	primed	3	4	20160614	E	3	143	26	97.5
CML052	cold	primed	3	4	20160614	E	4	112	26	82
CML052	cold	primed	3	4	20160614	E	5	108	26	80
CML052	cold	primed	3	4	20160614	E	6	97	26	74.5
CML052	cold	primed	3	4	20160614	F	1	136	26	94
CML052	cold	primed	3	4	20160614	F	2	126	26	89
CML052	cold	primed	3	4	20160614	F	3	137	26	94.5
CML052	cold	primed	3	4	20160614	F	4		26
CML052	cold	primed	3	4	20160614	F	5	130	26	91
CML052	cold	primed	3	4	20160614	F	6	98	26	75
CML052	cold	primed	3	4	20160614	G	1	137	26	94.5
CML052	cold	primed	3	4	20160614	G	2	177	26	114.5
CML052	cold	primed	3	4	20160614	G	3	122	26	87
CML052	cold	primed	3	4	20160614	G	4	143	26	97.5
CML052	cold	primed	3	4	20160614	G	5	129	26	90.5
CML052	cold	primed	3	4	20160614	G	6	106	26	79
CML052	warm	non-primed	3	3	20160614	A	1	208	26	130
CML052	warm	non-primed	3	3	20160614	A	2	199	26	125.5
CML052	warm	non-primed	3	3	20160614	A	3	239	26	145.5
CML052	warm	non-primed	3	3	20160614	A	4	222	26	137
CML052	warm	non-primed	3	3	20160614	A	5	182	26	117
CML052	warm	non-primed	3	3	20160614	A	6	189	26	120.5
CML052	warm	non-primed	3	3	20160614	B	1	211	26	131.5
CML052	warm	non-primed	3	3	20160614	B	2	186	26	119
CML052	warm	non-primed	3	3	20160614	B	3	175	26	113.5
CML052	warm	non-primed	3	3	20160614	B	4	173	26	112.5
CML052	warm	non-primed	3	3	20160614	B	5	156	26	104
CML052	warm	non-primed	3	3	20160614	B	6	178	26	115
CML052	warm	non-primed	3	3	20160614	C	1	186	26	119
CML052	warm	non-primed	3	3	20160614	C	2	170	26	111
CML052	warm	non-primed	3	3	20160614	C	3	181	26	116.5
CML052	warm	non-primed	3	3	20160614	C	4	172	26	112
CML052	warm	non-primed	3	3	20160614	C	5	189	26	120.5
CML052	warm	non-primed	3	3	20160614	C	6	171	26	111.5
CML052	warm	non-primed	3	3	20160614	D	1	216	26	134
CML052	warm	non-primed	3	3	20160614	D	2	185	26	118.5
CML052	warm	non-primed	3	3	20160614	D	3	193	26	122.5
CML052	warm	non-primed	3	3	20160614	D	4	163	26	107.5
CML052	warm	non-primed	3	3	20160614	D	5	173	26	112.5
CML052	warm	non-primed	3	3	20160614	D	6	155	26	103.5
CML052	warm	non-primed	3	3	20160614	E	1	196	26	124
CML052	warm	non-primed	3	3	20160614	E	2	188	26	120
CML052	warm	non-primed	3	3	20160614	E	3	172	26	112
CML052	warm	non-primed	3	3	20160614	E	4	163	26	107.5
CML052	warm	non-primed	3	3	20160614	E	5	258	26	155
CML052	warm	non-primed	3	3	20160614	E	6	211	26	131.5
CML052	warm	non-primed	3	3	20160614	F	1	183	26	117.5
CML052	warm	non-primed	3	3	20160614	F	2	159	26	105.5
CML052	warm	non-primed	3	3	20160614	F	3		26
CML052	warm	non-primed	3	3	20160614	F	4		26
CML052	warm	non-primed	3	3	20160614	F	5		26
CML052	warm	non-primed	3	3	20160614	F	6	226	26	139
CML052	warm	non-primed	3	3	20160614	G	1	175	26	113.5
CML052	warm	non-primed	3	3	20160614	G	2	190	26	121
CML052	warm	non-primed	3	3	20160614	G	3	156	26	104
CML052	warm	non-primed	3	3	20160614	G	4	197	26	124.5
CML052	warm	non-primed	3	3	20160614	G	5	177	26	114.5
CML052	warm	non-primed	3	3	20160614	G	6	185	26	118.5
CML052	cold	non-primed	3	4	20160614	A	7	151	26	101.5
CML052	cold	non-primed	3	4	20160614	A	8	136	26	94
CML052	cold	non-primed	3	4	20160614	A	9	140	26	96
CML052	cold	non-primed	3	4	20160614	A	10	121	26	86.5
CML052	cold	non-primed	3	4	20160614	A	11	140	26	96
CML052	cold	non-primed	3	4	20160614	A	12	133	26	92.5
CML052	cold	non-primed	3	4	20160614	B	7	148	26	100
CML052	cold	non-primed	3	4	20160614	B	8	133	26	92.5
CML052	cold	non-primed	3	4	20160614	B	9	127	26	89.5
CML052	cold	non-primed	3	4	20160614	B	10	130	26	91
CML052	cold	non-primed	3	4	20160614	B	11	149	26	100.5
CML052	cold	non-primed	3	4	20160614	B	12	112	26	82
CML052	cold	non-primed	3	4	20160614	C	7	141	26	96.5
CML052	cold	non-primed	3	4	20160614	C	8	122	26	87
CML052	cold	non-primed	3	4	20160614	C	9	137	26	94.5
CML052	cold	non-primed	3	4	20160614	C	10	127	26	89.5
CML052	cold	non-primed	3	4	20160614	C	11	129	26	90.5
CML052	cold	non-primed	3	4	20160614	C	12	122	26	87
CML052	cold	non-primed	3	4	20160614	D	7	127	26	89.5
CML052	cold	non-primed	3	4	20160614	D	8	129	26	90.5
CML052	cold	non-primed	3	4	20160614	D	9	136	26	94
CML052	cold	non-primed	3	4	20160614	D	10	132	26	92
CML052	cold	non-primed	3	4	20160614	D	11	133	26	92.5
CML052	cold	non-primed	3	4	20160614	D	12	131	26	91.5
CML052	cold	non-primed	3	4	20160614	E	7	141	26	96.5
CML052	cold	non-primed	3	4	20160614	E	8	152	26	102
CML052	cold	non-primed	3	4	20160614	E	9	117	26	84.5
CML052	cold	non-primed	3	4	20160614	E	10	137	26	94.5
CML052	cold	non-primed	3	4	20160614	E	11	134	26	93
CML052	cold	non-primed	3	4	20160614	E	12	204	26	128
CML052	cold	non-primed	3	4	20160614	F	7	136	26	94
CML052	cold	non-primed	3	4	20160614	F	8	135	26	93.5
CML052	cold	non-primed	3	4	20160614	F	9	150	26	101
CML052	cold	non-primed	3	4	20160614	F	10	133	26	92.5
CML052	cold	non-primed	3	4	20160614	F	11	132	26	92
CML052	cold	non-primed	3	4	20160614	F	12	125	26	88.5
CML052	cold	non-primed	3	4	20160614	G	7	123	26	87.5
CML052	cold	non-primed	3	4	20160614	G	8	150	26	101
CML052	cold	non-primed	3	4	20160614	G	9	127	26	89.5
CML052	cold	non-primed	3	4	20160614	G	10	154	26	103
CML052	cold	non-primed	3	4	20160614	G	11	138	26	95
CML052	cold	non-primed	3	4	20160614	G	12	127	26	89.5
CML052	warm	primed	3	3	20160614	A	7	167	26	109.5
CML052	warm	primed	3	3	20160614	A	8		26
CML052	warm	primed	3	3	20160614	A	9	172	26	112
CML052	warm	primed	3	3	20160614	A	10	161	26	106.5
CML052	warm	primed	3	3	20160614	A	11	168	26	110
CML052	warm	primed	3	3	20160614	A	12	143	26	97.5
CML052	warm	primed	3	3	20160614	B	7	159	26	105.5
CML052	warm	primed	3	3	20160614	B	8	163	26	107.5
CML052	warm	primed	3	3	20160614	B	9	149	26	100.5
CML052	warm	primed	3	3	20160614	B	10	149	26	100.5
CML052	warm	primed	3	3	20160614	B	11	162	26	107
CML052	warm	primed	3	3	20160614	B	12	158	26	105
CML052	warm	primed	3	3	20160614	C	7	170	26	111
CML052	warm	primed	3	3	20160614	C	8	191	26	121.5
CML052	warm	primed	3	3	20160614	C	9	187	26	119.5
CML052	warm	primed	3	3	20160614	C	10	157	26	104.5
CML052	warm	primed	3	3	20160614	C	11	180	26	116
CML052	warm	primed	3	3	20160614	C	12	135	26	93.5
CML052	warm	primed	3	3	20160614	D	7	170	26	111
CML052	warm	primed	3	3	20160614	D	8	160	26	106
CML052	warm	primed	3	3	20160614	D	9	172	26	112
CML052	warm	primed	3	3	20160614	D	10		26
CML052	warm	primed	3	3	20160614	D	11		26
CML052	warm	primed	3	3	20160614	D	12	165	26	108.5
CML052	warm	primed	3	3	20160614	E	7	180	26	116
CML052	warm	primed	3	3	20160614	E	8	179	26	115.5
CML052	warm	primed	3	3	20160614	E	9	122	26	87
CML052	warm	primed	3	3	20160614	E	10	168	26	110
CML052	warm	primed	3	3	20160614	E	11	146	26	99
CML052	warm	primed	3	3	20160614	E	12	172	26	112
CML052	warm	primed	3	3	20160614	F	7	188	26	120
CML052	warm	primed	3	3	20160614	F	8	168	26	110
CML052	warm	primed	3	3	20160614	F	9	162	26	107
CML052	warm	primed	3	3	20160614	F	10	145	26	98.5
CML052	warm	primed	3	3	20160614	F	11	153	26	102.5
CML052	warm	primed	3	3	20160614	F	12	178	26	115
CML052	warm	primed	3	3	20160614	G	7	156	26	104
CML052	warm	primed	3	3	20160614	G	8	131	26	91.5
CML052	warm	primed	3	3	20160614	G	9	156	26	104
CML052	warm	primed	3	3	20160614	G	10	163	26	107.5
CML052	warm	primed	3	3	20160614	G	11	186	26	119
CML052	warm	primed	3	3	20160614	G	12	161	26	106.5
CML069	cold	primed	4	4	20160614	A	1		26
CML069	cold	primed	4	4	20160614	A	2	193	26	122.5
CML069	cold	primed	4	4	20160614	A	3	133	26	92.5
CML069	cold	primed	4	4	20160614	A	4	137	26	94.5
CML069	cold	primed	4	4	20160614	A	5	147	26	99.5
CML069	cold	primed	4	4	20160614	A	6		26
CML069	cold	primed	4	4	20160614	B	1	140	26	96
CML069	cold	primed	4	4	20160614	B	2	139	26	95.5
CML069	cold	primed	4	4	20160614	B	3	146	26	99
CML069	cold	primed	4	4	20160614	B	4	163	26	107.5
CML069	cold	primed	4	4	20160614	B	5	118	26	85
CML069	cold	primed	4	4	20160614	B	6	123	26	87.5
CML069	cold	primed	4	4	20160614	C	1	140	26	96
CML069	cold	primed	4	4	20160614	C	2	126	26	89
CML069	cold	primed	4	4	20160614	C	3	159	26	105.5
CML069	cold	primed	4	4	20160614	C	4	117	26	84.5
CML069	cold	primed	4	4	20160614	C	5	164	26	108
CML069	cold	primed	4	4	20160614	C	6	140	26	96
CML069	cold	primed	4	4	20160614	D	1	114	26	83
CML069	cold	primed	4	4	20160614	D	2	122	26	87
CML069	cold	primed	4	4	20160614	D	3	128	26	90
CML069	cold	primed	4	4	20160614	D	4	142	26	97
CML069	cold	primed	4	4	20160614	D	5	205	26	128.5
CML069	cold	primed	4	4	20160614	D	6	139	26	95.5
CML069	cold	primed	4	4	20160614	E	1	128	26	90
CML069	cold	primed	4	4	20160614	E	2	125	26	88.5
CML069	cold	primed	4	4	20160614	E	3	127	26	89.5
CML069	cold	primed	4	4	20160614	E	4	139	26	95.5
CML069	cold	primed	4	4	20160614	E	5	153	26	102.5
CML069	cold	primed	4	4	20160614	E	6	174	26	113
CML069	cold	primed	4	4	20160614	F	1	195	26	123.5
CML069	cold	primed	4	4	20160614	F	2	180	26	116
CML069	cold	primed	4	4	20160614	F	3	146	26	99
CML069	cold	primed	4	4	20160614	F	4	126	26	89
CML069	cold	primed	4	4	20160614	F	5	129	26	90.5
CML069	cold	primed	4	4	20160614	F	6	124	26	88
CML069	cold	primed	4	4	20160614	G	1		26
CML069	cold	primed	4	4	20160614	G	2	160	26	106
CML069	cold	primed	4	4	20160614	G	3	152	26	102
CML069	cold	primed	4	4	20160614	G	4		26
CML069	cold	primed	4	4	20160614	G	5	179	26	115.5
CML069	cold	primed	4	4	20160614	G	6	167	26	109.5
CML069	warm	non-primed	4	3	20160614	A	1	195	26	123.5
CML069	warm	non-primed	4	3	20160614	A	2	214	26	133
CML069	warm	non-primed	4	3	20160614	A	3	206	26	129
CML069	warm	non-primed	4	3	20160614	A	4		26
CML069	warm	non-primed	4	3	20160614	A	5	193	26	122.5
CML069	warm	non-primed	4	3	20160614	A	6	217	26	134.5
CML069	warm	non-primed	4	3	20160614	B	1	216	26	134
CML069	warm	non-primed	4	3	20160614	B	2	227	26	139.5
CML069	warm	non-primed	4	3	20160614	B	3	192	26	122
CML069	warm	non-primed	4	3	20160614	B	4	202	26	127
CML069	warm	non-primed	4	3	20160614	B	5	163	26	107.5
CML069	warm	non-primed	4	3	20160614	B	6	184	26	118
CML069	warm	non-primed	4	3	20160614	C	1	179	26	115.5
CML069	warm	non-primed	4	3	20160614	C	2	214	26	133
CML069	warm	non-primed	4	3	20160614	C	3	186	26	119
CML069	warm	non-primed	4	3	20160614	C	4	203	26	127.5
CML069	warm	non-primed	4	3	20160614	C	5	222	26	137
CML069	warm	non-primed	4	3	20160614	C	6	217	26	134.5
CML069	warm	non-primed	4	3	20160614	D	1	184	26	118
CML069	warm	non-primed	4	3	20160614	D	2		26
CML069	warm	non-primed	4	3	20160614	D	3	189	26	120.5
CML069	warm	non-primed	4	3	20160614	D	4	195	26	123.5
CML069	warm	non-primed	4	3	20160614	D	5	176	26	114
CML069	warm	non-primed	4	3	20160614	D	6	226	26	139
CML069	warm	non-primed	4	3	20160614	E	1	184	26	118
CML069	warm	non-primed	4	3	20160614	E	2	205	26	128.5
CML069	warm	non-primed	4	3	20160614	E	3	173	26	112.5
CML069	warm	non-primed	4	3	20160614	E	4	197	26	124.5
CML069	warm	non-primed	4	3	20160614	E	5	194	26	123
CML069	warm	non-primed	4	3	20160614	E	6	200	26	126
CML069	warm	non-primed	4	3	20160614	F	1	193	26	122.5
CML069	warm	non-primed	4	3	20160614	F	2	172	26	112
CML069	warm	non-primed	4	3	20160614	F	3	172	26	112
CML069	warm	non-primed	4	3	20160614	F	4	195	26	123.5
CML069	warm	non-primed	4	3	20160614	F	5	193	26	122.5
CML069	warm	non-primed	4	3	20160614	F	6	189	26	120.5
CML069	warm	non-primed	4	3	20160614	G	1		26
CML069	warm	non-primed	4	3	20160614	G	2		26
CML069	warm	non-primed	4	3	20160614	G	3	191	26	121.5
CML069	warm	non-primed	4	3	20160614	G	4	190	26	121
CML069	warm	non-primed	4	3	20160614	G	5	201	26	126.5
CML069	warm	non-primed	4	3	20160614	G	6		26
CML069	cold	non-primed	4	4	20160614	A	7		26
CML069	cold	non-primed	4	4	20160614	A	8		26
CML069	cold	non-primed	4	4	20160614	A	9	200	26	126
CML069	cold	non-primed	4	4	20160614	A	10	149	26	100.5
CML069	cold	non-primed	4	4	20160614	A	11		26
CML069	cold	non-primed	4	4	20160614	A	12	177	26	114.5
CML069	cold	non-primed	4	4	20160614	B	7	198	26	125
CML069	cold	non-primed	4	4	20160614	B	8	175	26	113.5
CML069	cold	non-primed	4	4	20160614	B	9	166	26	109
CML069	cold	non-primed	4	4	20160614	B	10	155	26	103.5
CML069	cold	non-primed	4	4	20160614	B	11		26
CML069	cold	non-primed	4	4	20160614	B	12	178	26	115
CML069	cold	non-primed	4	4	20160614	C	7	211	26	131.5
CML069	cold	non-primed	4	4	20160614	C	8	151	26	101.5
CML069	cold	non-primed	4	4	20160614	C	9		26
CML069	cold	non-primed	4	4	20160614	C	10	214	26	133
CML069	cold	non-primed	4	4	20160614	C	11	144	26	98
CML069	cold	non-primed	4	4	20160614	C	12	151	26	101.5
CML069	cold	non-primed	4	4	20160614	D	7	152	26	102
CML069	cold	non-primed	4	4	20160614	D	8	147	26	99.5
CML069	cold	non-primed	4	4	20160614	D	9	161	26	106.5
CML069	cold	non-primed	4	4	20160614	D	10	149	26	100.5
CML069	cold	non-primed	4	4	20160614	D	11	140	26	96
CML069	cold	non-primed	4	4	20160614	D	12	142	26	97
CML069	cold	non-primed	4	4	20160614	E	7	181	26	116.5
CML069	cold	non-primed	4	4	20160614	E	8	239	26	145.5
CML069	cold	non-primed	4	4	20160614	E	9	136	26	94
CML069	cold	non-primed	4	4	20160614	E	10		26
CML069	cold	non-primed	4	4	20160614	E	11	173	26	112.5
CML069	cold	non-primed	4	4	20160614	E	12	156	26	104
CML069	cold	non-primed	4	4	20160614	F	7	171	26	111.5
CML069	cold	non-primed	4	4	20160614	F	8	150	26	101
CML069	cold	non-primed	4	4	20160614	F	9	146	26	99
CML069	cold	non-primed	4	4	20160614	F	10	169	26	110.5
CML069	cold	non-primed	4	4	20160614	F	11	163	26	107.5
CML069	cold	non-primed	4	4	20160614	F	12	157	26	104.5
CML069	cold	non-primed	4	4	20160614	G	7	214	26	133
CML069	cold	non-primed	4	4	20160614	G	8	149	26	100.5
CML069	cold	non-primed	4	4	20160614	G	9	168	26	110
CML069	cold	non-primed	4	4	20160614	G	10		26
CML069	cold	non-primed	4	4	20160614	G	11	166	26	109
CML069	cold	non-primed	4	4	20160614	G	12	212	26	132
CML069	warm	primed	4	3	20160614	A	7	187	26	119.5
CML069	warm	primed	4	3	20160614	A	8	158	26	105
CML069	warm	primed	4	3	20160614	A	9	227	26	139.5
CML069	warm	primed	4	3	20160614	A	10	193	26	122.5
CML069	warm	primed	4	3	20160614	A	11	202	26	127
CML069	warm	primed	4	3	20160614	A	12	184	26	118
CML069	warm	primed	4	3	20160614	B	7	175	26	113.5
CML069	warm	primed	4	3	20160614	B	8		26
CML069	warm	primed	4	3	20160614	B	9	187	26	119.5
CML069	warm	primed	4	3	20160614	B	10		26
CML069	warm	primed	4	3	20160614	B	11	176	26	114
CML069	warm	primed	4	3	20160614	B	12	187	26	119.5
CML069	warm	primed	4	3	20160614	C	7	174	26	113
CML069	warm	primed	4	3	20160614	C	8		26
CML069	warm	primed	4	3	20160614	C	9	180	26	116
CML069	warm	primed	4	3	20160614	C	10	159	26	105.5
CML069	warm	primed	4	3	20160614	C	11	207	26	129.5
CML069	warm	primed	4	3	20160614	C	12	157	26	104.5
CML069	warm	primed	4	3	20160614	D	7	199	26	125.5
CML069	warm	primed	4	3	20160614	D	8	167	26	109.5
CML069	warm	primed	4	3	20160614	D	9	177	26	114.5
CML069	warm	primed	4	3	20160614	D	10	148	26	100
CML069	warm	primed	4	3	20160614	D	11	203	26	127.5
CML069	warm	primed	4	3	20160614	D	12	157	26	104.5
CML069	warm	primed	4	3	20160614	E	7	170	26	111
CML069	warm	primed	4	3	20160614	E	8	195	26	123.5
CML069	warm	primed	4	3	20160614	E	9	166	26	109
CML069	warm	primed	4	3	20160614	E	10	168	26	110
CML069	warm	primed	4	3	20160614	E	11	172	26	112
CML069	warm	primed	4	3	20160614	E	12	195	26	123.5
CML069	warm	primed	4	3	20160614	F	7	159	26	105.5
CML069	warm	primed	4	3	20160614	F	8	194	26	123
CML069	warm	primed	4	3	20160614	F	9	171	26	111.5
CML069	warm	primed	4	3	20160614	F	10	182	26	117
CML069	warm	primed	4	3	20160614	F	11	161	26	106.5
CML069	warm	primed	4	3	20160614	F	12	169	26	110.5
CML069	warm	primed	4	3	20160614	G	7	150	26	101
CML069	warm	primed	4	3	20160614	G	8	158	26	105
CML069	warm	primed	4	3	20160614	G	9	184	26	118
CML069	warm	primed	4	3	20160614	G	10	178	26	115
CML069	warm	primed	4	3	20160614	G	11	155	26	103.5
CML069	warm	primed	4	3	20160614	G	12	261	26	156.5
CML103	cold	primed	5	6	20160614	A	1	91	26	71.5
CML103	cold	primed	5	6	20160614	A	2	95	26	73.5
CML103	cold	primed	5	6	20160614	A	3	110	26	81
CML103	cold	primed	5	6	20160614	A	4	128	26	90
CML103	cold	primed	5	6	20160614	A	5	142	26	97
CML103	cold	primed	5	6	20160614	A	6	86	26	69
CML103	cold	primed	5	6	20160614	B	1	68	26	60
CML103	cold	primed	5	6	20160614	B	2	87	26	69.5
CML103	cold	primed	5	6	20160614	B	3	90	26	71
CML103	cold	primed	5	6	20160614	B	4	118	26	85
CML103	cold	primed	5	6	20160614	B	5	103	26	77.5
CML103	cold	primed	5	6	20160614	B	6	137	26	94.5
CML103	cold	primed	5	6	20160614	C	1	102	26	77
CML103	cold	primed	5	6	20160614	C	2	100	26	76
CML103	cold	primed	5	6	20160614	C	3	109	26	80.5
CML103	cold	primed	5	6	20160614	C	4	87	26	69.5
CML103	cold	primed	5	6	20160614	C	5	112	26	82
CML103	cold	primed	5	6	20160614	C	6	136	26	94
CML103	cold	primed	5	6	20160614	D	1	97	26	74.5
CML103	cold	primed	5	6	20160614	D	2	100	26	76
CML103	cold	primed	5	6	20160614	D	3		26
CML103	cold	primed	5	6	20160614	D	4	125	26	88.5
CML103	cold	primed	5	6	20160614	D	5	151	26	101.5
CML103	cold	primed	5	6	20160614	D	6	117	26	84.5
CML103	cold	primed	5	6	20160614	E	1	88	26	70
CML103	cold	primed	5	6	20160614	E	2	98	26	75
CML103	cold	primed	5	6	20160614	E	3	71	26	61.5
CML103	cold	primed	5	6	20160614	E	4	113	26	82.5
CML103	cold	primed	5	6	20160614	E	5	99	26	75.5
CML103	cold	primed	5	6	20160614	E	6	116	26	84
CML103	cold	primed	5	6	20160614	F	1	104	26	78
CML103	cold	primed	5	6	20160614	F	2	94	26	73
CML103	cold	primed	5	6	20160614	F	3	96	26	74
CML103	cold	primed	5	6	20160614	F	4	89	26	70.5
CML103	cold	primed	5	6	20160614	F	5	109	26	80.5
CML103	cold	primed	5	6	20160614	F	6	100	26	76
CML103	cold	primed	5	6	20160614	G	1	127	26	89.5
CML103	cold	primed	5	6	20160614	G	2	129	26	90.5
CML103	cold	primed	5	6	20160614	G	3	103	26	77.5
CML103	cold	primed	5	6	20160614	G	4	95	26	73.5
CML103	cold	primed	5	6	20160614	G	5	131	26	91.5
CML103	cold	primed	5	6	20160614	G	6	137	26	94.5
CML103	warm	non-primed	5	5	20160614	A	1	251	26	151.5
CML103	warm	non-primed	5	5	20160614	A	2	196	26	124
CML103	warm	non-primed	5	5	20160614	A	3		26
CML103	warm	non-primed	5	5	20160614	A	4	243	26	147.5
CML103	warm	non-primed	5	5	20160614	A	5	269	26	160.5
CML103	warm	non-primed	5	5	20160614	A	6		26
CML103	warm	non-primed	5	5	20160614	B	1		26
CML103	warm	non-primed	5	5	20160614	B	2	209	26	130.5
CML103	warm	non-primed	5	5	20160614	B	3	208	26	130
CML103	warm	non-primed	5	5	20160614	B	4	205	26	128.5
CML103	warm	non-primed	5	5	20160614	B	5	165	26	108.5
CML103	warm	non-primed	5	5	20160614	B	6	210	26	131
CML103	warm	non-primed	5	5	20160614	C	1	189	26	120.5
CML103	warm	non-primed	5	5	20160614	C	2	222	26	137
CML103	warm	non-primed	5	5	20160614	C	3	182	26	117
CML103	warm	non-primed	5	5	20160614	C	4	218	26	135
CML103	warm	non-primed	5	5	20160614	C	5	174	26	113
CML103	warm	non-primed	5	5	20160614	C	6	256	26	154
CML103	warm	non-primed	5	5	20160614	D	1		26
CML103	warm	non-primed	5	5	20160614	D	2	250	26	151
CML103	warm	non-primed	5	5	20160614	D	3		26
CML103	warm	non-primed	5	5	20160614	D	4	197	26	124.5
CML103	warm	non-primed	5	5	20160614	D	5		26
CML103	warm	non-primed	5	5	20160614	D	6	251	26	151.5
CML103	warm	non-primed	5	5	20160614	E	1	190	26	121
CML103	warm	non-primed	5	5	20160614	E	2		26
CML103	warm	non-primed	5	5	20160614	E	3	217	26	134.5
CML103	warm	non-primed	5	5	20160614	E	4		26
CML103	warm	non-primed	5	5	20160614	E	5	191	26	121.5
CML103	warm	non-primed	5	5	20160614	E	6	205	26	128.5
CML103	warm	non-primed	5	5	20160614	F	1	245	26	148.5
CML103	warm	non-primed	5	5	20160614	F	2	243	26	147.5
CML103	warm	non-primed	5	5	20160614	F	3	193	26	122.5
CML103	warm	non-primed	5	5	20160614	F	4		26
CML103	warm	non-primed	5	5	20160614	F	5	193	26	122.5
CML103	warm	non-primed	5	5	20160614	F	6	198	26	125
CML103	warm	non-primed	5	5	20160614	G	1	238	26	145
CML103	warm	non-primed	5	5	20160614	G	2	227	26	139.5
CML103	warm	non-primed	5	5	20160614	G	3	212	26	132
CML103	warm	non-primed	5	5	20160614	G	4		26
CML103	warm	non-primed	5	5	20160614	G	5	208	26	130
CML103	warm	non-primed	5	5	20160614	G	6	229	26	140.5
CML103	cold	non-primed	5	6	20160614	A	7	182	26	117
CML103	cold	non-primed	5	6	20160614	A	8	204	26	128
CML103	cold	non-primed	5	6	20160614	A	9	179	26	115.5
CML103	cold	non-primed	5	6	20160614	A	10	163	26	107.5
CML103	cold	non-primed	5	6	20160614	A	11	128	26	90
CML103	cold	non-primed	5	6	20160614	A	12	148	26	100
CML103	cold	non-primed	5	6	20160614	B	7	145	26	98.5
CML103	cold	non-primed	5	6	20160614	B	8	150	26	101
CML103	cold	non-primed	5	6	20160614	B	9	108	26	80
CML103	cold	non-primed	5	6	20160614	B	10	177	26	114.5
CML103	cold	non-primed	5	6	20160614	B	11	220	26	136
CML103	cold	non-primed	5	6	20160614	B	12	141	26	96.5
CML103	cold	non-primed	5	6	20160614	C	7	185	26	118.5
CML103	cold	non-primed	5	6	20160614	C	8		26
CML103	cold	non-primed	5	6	20160614	C	9		26
CML103	cold	non-primed	5	6	20160614	C	10	173	26	112.5
CML103	cold	non-primed	5	6	20160614	C	11		26
CML103	cold	non-primed	5	6	20160614	C	12	189	26	120.5
CML103	cold	non-primed	5	6	20160614	D	7		26
CML103	cold	non-primed	5	6	20160614	D	8	164	26	108
CML103	cold	non-primed	5	6	20160614	D	9		26
CML103	cold	non-primed	5	6	20160614	D	10		26
CML103	cold	non-primed	5	6	20160614	D	11	177	26	114.5
CML103	cold	non-primed	5	6	20160614	D	12		26
CML103	cold	non-primed	5	6	20160614	E	7	127	26	89.5
CML103	cold	non-primed	5	6	20160614	E	8	201	26	126.5
CML103	cold	non-primed	5	6	20160614	E	9		26
CML103	cold	non-primed	5	6	20160614	E	10	119	26	85.5
CML103	cold	non-primed	5	6	20160614	E	11	120	26	86
CML103	cold	non-primed	5	6	20160614	E	12	148	26	100
CML103	cold	non-primed	5	6	20160614	F	7		26
CML103	cold	non-primed	5	6	20160614	F	8	151	26	101.5
CML103	cold	non-primed	5	6	20160614	F	9	115	26	83.5
CML103	cold	non-primed	5	6	20160614	F	10	153	26	102.5
CML103	cold	non-primed	5	6	20160614	F	11	109	26	80.5
CML103	cold	non-primed	5	6	20160614	F	12	107	26	79.5
CML103	cold	non-primed	5	6	20160614	G	7	135	26	93.5
CML103	cold	non-primed	5	6	20160614	G	8	154	26	103
CML103	cold	non-primed	5	6	20160614	G	9	112	26	82
CML103	cold	non-primed	5	6	20160614	G	10	137	26	94.5
CML103	cold	non-primed	5	6	20160614	G	11	171	26	111.5
CML103	cold	non-primed	5	6	20160614	G	12	114	26	83
CML103	warm	primed	5	5	20160614	A	7	166	26	109
CML103	warm	primed	5	5	20160614	A	8	185	26	118.5
CML103	warm	primed	5	5	20160614	A	9	167	26	109.5
CML103	warm	primed	5	5	20160614	A	10		26
CML103	warm	primed	5	5	20160614	A	11	175	26	113.5
CML103	warm	primed	5	5	20160614	A	12		26
CML103	warm	primed	5	5	20160614	B	7		26
CML103	warm	primed	5	5	20160614	B	8	173	26	112.5
CML103	warm	primed	5	5	20160614	B	9	169	26	110.5
CML103	warm	primed	5	5	20160614	B	10	163	26	107.5
CML103	warm	primed	5	5	20160614	B	11	160	26	106
CML103	warm	primed	5	5	20160614	B	12	174	26	113
CML103	warm	primed	5	5	20160614	C	7	197	26	124.5
CML103	warm	primed	5	5	20160614	C	8	162	26	107
CML103	warm	primed	5	5	20160614	C	9		26
CML103	warm	primed	5	5	20160614	C	10	245	26	148.5
CML103	warm	primed	5	5	20160614	C	11	198	26	125
CML103	warm	primed	5	5	20160614	C	12	224	26	138
CML103	warm	primed	5	5	20160614	D	7	165	26	108.5
CML103	warm	primed	5	5	20160614	D	8	173	26	112.5
CML103	warm	primed	5	5	20160614	D	9	168	26	110
CML103	warm	primed	5	5	20160614	D	10		26
CML103	warm	primed	5	5	20160614	D	11	166	26	109
CML103	warm	primed	5	5	20160614	D	12	172	26	112
CML103	warm	primed	5	5	20160614	E	7	194	26	123
CML103	warm	primed	5	5	20160614	E	8		26
CML103	warm	primed	5	5	20160614	E	9	181	26	116.5
CML103	warm	primed	5	5	20160614	E	10		26
CML103	warm	primed	5	5	20160614	E	11	185	26	118.5
CML103	warm	primed	5	5	20160614	E	12	167	26	109.5
CML103	warm	primed	5	5	20160614	F	7		26
CML103	warm	primed	5	5	20160614	F	8		26
CML103	warm	primed	5	5	20160614	F	9		26
CML103	warm	primed	5	5	20160614	F	10	204	26	128
CML103	warm	primed	5	5	20160614	F	11	190	26	121
CML103	warm	primed	5	5	20160614	F	12		26
CML103	warm	primed	5	5	20160614	G	7	177	26	114.5
CML103	warm	primed	5	5	20160614	G	8	191	26	121.5
CML103	warm	primed	5	5	20160614	G	9	193	26	122.5
CML103	warm	primed	5	5	20160614	G	10	154	26	103
CML103	warm	primed	5	5	20160614	G	11		26
CML103	warm	primed	5	5	20160614	G	12		26
CML228	cold	primed	6	6	20160614	A	1	72	26	62
CML228	cold	primed	6	6	20160614	A	2	77	26	64.5
CML228	cold	primed	6	6	20160614	A	3	78	26	65
CML228	cold	primed	6	6	20160614	A	4	77	26	64.5
CML228	cold	primed	6	6	20160614	A	5	84	26	68
CML228	cold	primed	6	6	20160614	A	6	76	26	64
CML228	cold	primed	6	6	20160614	B	1	83	26	67.5
CML228	cold	primed	6	6	20160614	B	2	68	26	60
CML228	cold	primed	6	6	20160614	B	3	72	26	62
CML228	cold	primed	6	6	20160614	B	4		26
CML228	cold	primed	6	6	20160614	B	5	72	26	62
CML228	cold	primed	6	6	20160614	B	6	74	26	63
CML228	cold	primed	6	6	20160614	C	1	91	26	71.5
CML228	cold	primed	6	6	20160614	C	2	66	26	59
CML228	cold	primed	6	6	20160614	C	3	72	26	62
CML228	cold	primed	6	6	20160614	C	4	81	26	66.5
CML228	cold	primed	6	6	20160614	C	5	83	26	67.5
CML228	cold	primed	6	6	20160614	C	6	84	26	68
CML228	cold	primed	6	6	20160614	D	1	77	26	64.5
CML228	cold	primed	6	6	20160614	D	2	83	26	67.5
CML228	cold	primed	6	6	20160614	D	3	116	26	84
CML228	cold	primed	6	6	20160614	D	4	104	26	78
CML228	cold	primed	6	6	20160614	D	5	73	26	62.5
CML228	cold	primed	6	6	20160614	D	6	65	26	58.5
CML228	cold	primed	6	6	20160614	E	1	62	26	57
CML228	cold	primed	6	6	20160614	E	2	93	26	72.5
CML228	cold	primed	6	6	20160614	E	3	104	26	78
CML228	cold	primed	6	6	20160614	E	4	68	26	60
CML228	cold	primed	6	6	20160614	E	5	57	26	54.5
CML228	cold	primed	6	6	20160614	E	6	86	26	69
CML228	cold	primed	6	6	20160614	F	1	104	26	78
CML228	cold	primed	6	6	20160614	F	2	102	26	77
CML228	cold	primed	6	6	20160614	F	3	77	26	64.5
CML228	cold	primed	6	6	20160614	F	4	74	26	63
CML228	cold	primed	6	6	20160614	F	5	83	26	67.5
CML228	cold	primed	6	6	20160614	F	6	95	26	73.5
CML228	cold	primed	6	6	20160614	G	1	98	26	75
CML228	cold	primed	6	6	20160614	G	2	87	26	69.5
CML228	cold	primed	6	6	20160614	G	3	76	26	64
CML228	cold	primed	6	6	20160614	G	4	92	26	72
CML228	cold	primed	6	6	20160614	G	5	81	26	66.5
CML228	cold	primed	6	6	20160614	G	6	83	26	67.5
CML228	warm	non-primed	6	5	20160614	A	1		26
CML228	warm	non-primed	6	5	20160614	A	2		26
CML228	warm	non-primed	6	5	20160614	A	3	202	26	127
CML228	warm	non-primed	6	5	20160614	A	4	160	26	106
CML228	warm	non-primed	6	5	20160614	A	5	155	26	103.5
CML228	warm	non-primed	6	5	20160614	A	6	164	26	108
CML228	warm	non-primed	6	5	20160614	B	1	173	26	112.5
CML228	warm	non-primed	6	5	20160614	B	2	124	26	88
CML228	warm	non-primed	6	5	20160614	B	3	134	26	93
CML228	warm	non-primed	6	5	20160614	B	4	150	26	101
CML228	warm	non-primed	6	5	20160614	B	5	127	26	89.5
CML228	warm	non-primed	6	5	20160614	B	6	143	26	97.5
CML228	warm	non-primed	6	5	20160614	C	1	148	26	100
CML228	warm	non-primed	6	5	20160614	C	2	138	26	95
CML228	warm	non-primed	6	5	20160614	C	3	132	26	92
CML228	warm	non-primed	6	5	20160614	C	4	135	26	93.5
CML228	warm	non-primed	6	5	20160614	C	5	124	26	88
CML228	warm	non-primed	6	5	20160614	C	6	130	26	91
CML228	warm	non-primed	6	5	20160614	D	1	142	26	97
CML228	warm	non-primed	6	5	20160614	D	2	137	26	94.5
CML228	warm	non-primed	6	5	20160614	D	3	135	26	93.5
CML228	warm	non-primed	6	5	20160614	D	4	132	26	92
CML228	warm	non-primed	6	5	20160614	D	5	134	26	93
CML228	warm	non-primed	6	5	20160614	D	6		26
CML228	warm	non-primed	6	5	20160614	E	1	139	26	95.5
CML228	warm	non-primed	6	5	20160614	E	2	154	26	103
CML228	warm	non-primed	6	5	20160614	E	3	134	26	93
CML228	warm	non-primed	6	5	20160614	E	4		26
CML228	warm	non-primed	6	5	20160614	E	5	136	26	94
CML228	warm	non-primed	6	5	20160614	E	6	144	26	98
CML228	warm	non-primed	6	5	20160614	F	1		26
CML228	warm	non-primed	6	5	20160614	F	2	148	26	100
CML228	warm	non-primed	6	5	20160614	F	3	141	26	96.5
CML228	warm	non-primed	6	5	20160614	F	4	121	26	86.5
CML228	warm	non-primed	6	5	20160614	F	5	155	26	103.5
CML228	warm	non-primed	6	5	20160614	F	6		26
CML228	warm	non-primed	6	5	20160614	G	1		26
CML228	warm	non-primed	6	5	20160614	G	2	141	26	96.5
CML228	warm	non-primed	6	5	20160614	G	3	146	26	99
CML228	warm	non-primed	6	5	20160614	G	4	137	26	94.5
CML228	warm	non-primed	6	5	20160614	G	5	177	26	114.5
CML228	warm	non-primed	6	5	20160614	G	6	123	26	87.5
CML228	cold	non-primed	6	6	20160614	A	7	115	26	83.5
CML228	cold	non-primed	6	6	20160614	A	8	124	26	88
CML228	cold	non-primed	6	6	20160614	A	9	103	26	77.5
CML228	cold	non-primed	6	6	20160614	A	10		26
CML228	cold	non-primed	6	6	20160614	A	11	109	26	80.5
CML228	cold	non-primed	6	6	20160614	A	12	124	26	88
CML228	cold	non-primed	6	6	20160614	B	7	106	26	79
CML228	cold	non-primed	6	6	20160614	B	8	126	26	89
CML228	cold	non-primed	6	6	20160614	B	9	115	26	83.5
CML228	cold	non-primed	6	6	20160614	B	10	100	26	76
CML228	cold	non-primed	6	6	20160614	B	11	96	26	74
CML228	cold	non-primed	6	6	20160614	B	12		26
CML228	cold	non-primed	6	6	20160614	C	7	100	26	76
CML228	cold	non-primed	6	6	20160614	C	8		26
CML228	cold	non-primed	6	6	20160614	C	9	107	26	79.5
CML228	cold	non-primed	6	6	20160614	C	10	159	26	105.5
CML228	cold	non-primed	6	6	20160614	C	11	102	26	77
CML228	cold	non-primed	6	6	20160614	C	12	123	26	87.5
CML228	cold	non-primed	6	6	20160614	D	7	95	26	73.5
CML228	cold	non-primed	6	6	20160614	D	8	104	26	78
CML228	cold	non-primed	6	6	20160614	D	9	104	26	78
CML228	cold	non-primed	6	6	20160614	D	10		26
CML228	cold	non-primed	6	6	20160614	D	11	92	26	72
CML228	cold	non-primed	6	6	20160614	D	12	114	26	83
CML228	cold	non-primed	6	6	20160614	E	7	114	26	83
CML228	cold	non-primed	6	6	20160614	E	8	111	26	81.5
CML228	cold	non-primed	6	6	20160614	E	9		26
CML228	cold	non-primed	6	6	20160614	E	10		26
CML228	cold	non-primed	6	6	20160614	E	11	105	26	78.5
CML228	cold	non-primed	6	6	20160614	E	12	117	26	84.5
CML228	cold	non-primed	6	6	20160614	F	7	102	26	77
CML228	cold	non-primed	6	6	20160614	F	8	136	26	94
CML228	cold	non-primed	6	6	20160614	F	9	106	26	79
CML228	cold	non-primed	6	6	20160614	F	10	100	26	76
CML228	cold	non-primed	6	6	20160614	F	11	152	26	102
CML228	cold	non-primed	6	6	20160614	F	12	151	26	101.5
CML228	cold	non-primed	6	6	20160614	G	7		26
CML228	cold	non-primed	6	6	20160614	G	8	209	26	130.5
CML228	cold	non-primed	6	6	20160614	G	9	243	26	147.5
CML228	cold	non-primed	6	6	20160614	G	10	136	26	94
CML228	cold	non-primed	6	6	20160614	G	11	106	26	79
CML228	cold	non-primed	6	6	20160614	G	12	105	26	78.5
CML228	warm	primed	6	5	20160614	A	7	141	26	96.5
CML228	warm	primed	6	5	20160614	A	8	191	26	121.5
CML228	warm	primed	6	5	20160614	A	9		26
CML228	warm	primed	6	5	20160614	A	10	143	26	97.5
CML228	warm	primed	6	5	20160614	A	11	157	26	104.5
CML228	warm	primed	6	5	20160614	A	12	156	26	104
CML228	warm	primed	6	5	20160614	B	7	140	26	96
CML228	warm	primed	6	5	20160614	B	8	108	26	80
CML228	warm	primed	6	5	20160614	B	9		26
CML228	warm	primed	6	5	20160614	B	10	122	26	87
CML228	warm	primed	6	5	20160614	B	11	118	26	85
CML228	warm	primed	6	5	20160614	B	12	115	26	83.5
CML228	warm	primed	6	5	20160614	C	7	138	26	95
CML228	warm	primed	6	5	20160614	C	8	130	26	91
CML228	warm	primed	6	5	20160614	C	9	145	26	98.5
CML228	warm	primed	6	5	20160614	C	10	124	26	88
CML228	warm	primed	6	5	20160614	C	11	126	26	89
CML228	warm	primed	6	5	20160614	C	12	140	26	96
CML228	warm	primed	6	5	20160614	D	7	120	26	86
CML228	warm	primed	6	5	20160614	D	8		26
CML228	warm	primed	6	5	20160614	D	9	157	26	104.5
CML228	warm	primed	6	5	20160614	D	10	198	26	125
CML228	warm	primed	6	5	20160614	D	11	141	26	96.5
CML228	warm	primed	6	5	20160614	D	12	113	26	82.5
CML228	warm	primed	6	5	20160614	E	7	138	26	95
CML228	warm	primed	6	5	20160614	E	8	129	26	90.5
CML228	warm	primed	6	5	20160614	E	9	125	26	88.5
CML228	warm	primed	6	5	20160614	E	10		26
CML228	warm	primed	6	5	20160614	E	11	122	26	87
CML228	warm	primed	6	5	20160614	E	12	145	26	98.5
CML228	warm	primed	6	5	20160614	F	7	118	26	85
CML228	warm	primed	6	5	20160614	F	8	125	26	88.5
CML228	warm	primed	6	5	20160614	F	9	147	26	99.5
CML228	warm	primed	6	5	20160614	F	10	152	26	102
CML228	warm	primed	6	5	20160614	F	11	129	26	90.5
CML228	warm	primed	6	5	20160614	F	12	162	26	107
CML228	warm	primed	6	5	20160614	G	7	119	26	85.5
CML228	warm	primed	6	5	20160614	G	8	224	26	138
CML228	warm	primed	6	5	20160614	G	9	135	26	93.5
CML228	warm	primed	6	5	20160614	G	10	121	26	86.5
CML228	warm	primed	6	5	20160614	G	11	131	26	91.5
CML228	warm	primed	6	5	20160614	G	12	152	26	102
CML247	cold	primed	7	2	20160621	A	1	211	26	131.5
CML247	cold	primed	7	2	20160621	A	2	135	26	93.5
CML247	cold	primed	7	2	20160621	A	3	186	26	119
CML247	cold	primed	7	2	20160621	A	4	129	26	90.5
CML247	cold	primed	7	2	20160621	A	5		26
CML247	cold	primed	7	2	20160621	A	6	164	26	108
CML247	cold	primed	7	2	20160621	B	1	182	26	117
CML247	cold	primed	7	2	20160621	B	2	138	26	95
CML247	cold	primed	7	2	20160621	B	3	137	26	94.5
CML247	cold	primed	7	2	20160621	B	4	194	26	123
CML247	cold	primed	7	2	20160621	B	5	136	26	94
CML247	cold	primed	7	2	20160621	B	6		26
CML247	cold	primed	7	2	20160621	C	1	168	26	110
CML247	cold	primed	7	2	20160621	C	2	191	26	121.5
CML247	cold	primed	7	2	20160621	C	3		26
CML247	cold	primed	7	2	20160621	C	4	159	26	105.5
CML247	cold	primed	7	2	20160621	C	5	163	26	107.5
CML247	cold	primed	7	2	20160621	C	6		26
CML247	cold	primed	7	2	20160621	D	1	189	26	120.5
CML247	cold	primed	7	2	20160621	D	2		26
CML247	cold	primed	7	2	20160621	D	3	152	26	102
CML247	cold	primed	7	2	20160621	D	4	126	26	89
CML247	cold	primed	7	2	20160621	D	5		26
CML247	cold	primed	7	2	20160621	D	6	193	26	122.5
CML247	cold	primed	7	2	20160621	E	1		26
CML247	cold	primed	7	2	20160621	E	2	131	26	91.5
CML247	cold	primed	7	2	20160621	E	3		26
CML247	cold	primed	7	2	20160621	E	4	162	26	107
CML247	cold	primed	7	2	20160621	E	5	155	26	103.5
CML247	cold	primed	7	2	20160621	E	6	195	26	123.5
CML247	cold	primed	7	2	20160621	F	1		26
CML247	cold	primed	7	2	20160621	F	2	163	26	107.5
CML247	cold	primed	7	2	20160621	F	3	151	26	101.5
CML247	cold	primed	7	2	20160621	F	4	149	26	100.5
CML247	cold	primed	7	2	20160621	F	5	214	26	133
CML247	cold	primed	7	2	20160621	F	6	141	26	96.5
CML247	cold	primed	7	2	20160621	G	1	211	26	131.5
CML247	cold	primed	7	2	20160621	G	2	158	26	105
CML247	cold	primed	7	2	20160621	G	3	194	26	123
CML247	cold	primed	7	2	20160621	G	4		26
CML247	cold	primed	7	2	20160621	G	5		26
CML247	cold	primed	7	2	20160621	G	6		26
CML247	warm	non-primed	7	1	20160621	A	1		26
CML247	warm	non-primed	7	1	20160621	A	2		26
CML247	warm	non-primed	7	1	20160621	A	3		26
CML247	warm	non-primed	7	1	20160621	A	4		26
CML247	warm	non-primed	7	1	20160621	A	5		26
CML247	warm	non-primed	7	1	20160621	A	6		26
CML247	warm	non-primed	7	1	20160621	B	1	170	26	111
CML247	warm	non-primed	7	1	20160621	B	2		26
CML247	warm	non-primed	7	1	20160621	B	3		26
CML247	warm	non-primed	7	1	20160621	B	4	225	26	138.5
CML247	warm	non-primed	7	1	20160621	B	5	239	26	145.5
CML247	warm	non-primed	7	1	20160621	B	6	169	26	110.5
CML247	warm	non-primed	7	1	20160621	C	1	208	26	130
CML247	warm	non-primed	7	1	20160621	C	2		26
CML247	warm	non-primed	7	1	20160621	C	3	221	26	136.5
CML247	warm	non-primed	7	1	20160621	C	4	183	26	117.5
CML247	warm	non-primed	7	1	20160621	C	5		26
CML247	warm	non-primed	7	1	20160621	C	6		26
CML247	warm	non-primed	7	1	20160621	D	1	184	26	118
CML247	warm	non-primed	7	1	20160621	D	2	241	26	146.5
CML247	warm	non-primed	7	1	20160621	D	3	212	26	132
CML247	warm	non-primed	7	1	20160621	D	4	228	26	140
CML247	warm	non-primed	7	1	20160621	D	5	214	26	133
CML247	warm	non-primed	7	1	20160621	D	6		26
CML247	warm	non-primed	7	1	20160621	E	1	184	26	118
CML247	warm	non-primed	7	1	20160621	E	2	198	26	125
CML247	warm	non-primed	7	1	20160621	E	3		26
CML247	warm	non-primed	7	1	20160621	E	4	181	26	116.5
CML247	warm	non-primed	7	1	20160621	E	5	248	26	150
CML247	warm	non-primed	7	1	20160621	E	6	239	26	145.5
CML247	warm	non-primed	7	1	20160621	F	1	182	26	117
CML247	warm	non-primed	7	1	20160621	F	2	236	26	144
CML247	warm	non-primed	7	1	20160621	F	3		26
CML247	warm	non-primed	7	1	20160621	F	4		26
CML247	warm	non-primed	7	1	20160621	F	5	175	26	113.5
CML247	warm	non-primed	7	1	20160621	F	6		26
CML247	warm	non-primed	7	1	20160621	G	1		26
CML247	warm	non-primed	7	1	20160621	G	2		26
CML247	warm	non-primed	7	1	20160621	G	3	172	26	112
CML247	warm	non-primed	7	1	20160621	G	4	206	26	129
CML247	warm	non-primed	7	1	20160621	G	5	173	26	112.5
CML247	warm	non-primed	7	1	20160621	G	6	169	26	110.5
CML247	cold	non-primed	7	2	20160621	A	7	231	26	141.5
CML247	cold	non-primed	7	2	20160621	A	8	182	26	117
CML247	cold	non-primed	7	2	20160621	A	9	197	26	124.5
CML247	cold	non-primed	7	2	20160621	A	10	148	26	100
CML247	cold	non-primed	7	2	20160621	A	11	157	26	104.5
CML247	cold	non-primed	7	2	20160621	A	12	158	26	105
CML247	cold	non-primed	7	2	20160621	B	7	174	26	113
CML247	cold	non-primed	7	2	20160621	B	8	168	26	110
CML247	cold	non-primed	7	2	20160621	B	9	185	26	118.5
CML247	cold	non-primed	7	2	20160621	B	10	167	26	109.5
CML247	cold	non-primed	7	2	20160621	B	11	169	26	110.5
CML247	cold	non-primed	7	2	20160621	B	12	176	26	114
CML247	cold	non-primed	7	2	20160621	C	7	208	26	130
CML247	cold	non-primed	7	2	20160621	C	8	173	26	112.5
CML247	cold	non-primed	7	2	20160621	C	9		26
CML247	cold	non-primed	7	2	20160621	C	10	164	26	108
CML247	cold	non-primed	7	2	20160621	C	11		26
CML247	cold	non-primed	7	2	20160621	C	12	179	26	115.5
CML247	cold	non-primed	7	2	20160621	D	7		26
CML247	cold	non-primed	7	2	20160621	D	8	154	26	103
CML247	cold	non-primed	7	2	20160621	D	9	192	26	122
CML247	cold	non-primed	7	2	20160621	D	10	181	26	116.5
CML247	cold	non-primed	7	2	20160621	D	11	170	26	111
CML247	cold	non-primed	7	2	20160621	D	12	177	26	114.5
CML247	cold	non-primed	7	2	20160621	E	7		26
CML247	cold	non-primed	7	2	20160621	E	8		26
CML247	cold	non-primed	7	2	20160621	E	9	205	26	128.5
CML247	cold	non-primed	7	2	20160621	E	10	144	26	98
CML247	cold	non-primed	7	2	20160621	E	11	204	26	128
CML247	cold	non-primed	7	2	20160621	E	12	226	26	139
CML247	cold	non-primed	7	2	20160621	F	7		26
CML247	cold	non-primed	7	2	20160621	F	8	160	26	106
CML247	cold	non-primed	7	2	20160621	F	9	226	26	139
CML247	cold	non-primed	7	2	20160621	F	10	148	26	100
CML247	cold	non-primed	7	2	20160621	F	11	194	26	123
CML247	cold	non-primed	7	2	20160621	F	12		26
CML247	cold	non-primed	7	2	20160621	G	7		26
CML247	cold	non-primed	7	2	20160621	G	8	155	26	103.5
CML247	cold	non-primed	7	2	20160621	G	9	214	26	133
CML247	cold	non-primed	7	2	20160621	G	10		26
CML247	cold	non-primed	7	2	20160621	G	11	218	26	135
CML247	cold	non-primed	7	2	20160621	G	12		26
CML247	warm	primed	7	1	20160621	A	7	162	26	107
CML247	warm	primed	7	1	20160621	A	8		26
CML247	warm	primed	7	1	20160621	A	9		26
CML247	warm	primed	7	1	20160621	A	10	219	26	135.5
CML247	warm	primed	7	1	20160621	A	11	187	26	119.5
CML247	warm	primed	7	1	20160621	A	12		26
CML247	warm	primed	7	1	20160621	B	7	169	26	110.5
CML247	warm	primed	7	1	20160621	B	8	157	26	104.5
CML247	warm	primed	7	1	20160621	B	9	151	26	101.5
CML247	warm	primed	7	1	20160621	B	10	157	26	104.5
CML247	warm	primed	7	1	20160621	B	11	161	26	106.5
CML247	warm	primed	7	1	20160621	B	12	229	26	140.5
CML247	warm	primed	7	1	20160621	C	7	239	26	145.5
CML247	warm	primed	7	1	20160621	C	8	150	26	101
CML247	warm	primed	7	1	20160621	C	9	207	26	129.5
CML247	warm	primed	7	1	20160621	C	10	184	26	118
CML247	warm	primed	7	1	20160621	C	11	148	26	100
CML247	warm	primed	7	1	20160621	C	12	169	26	110.5
CML247	warm	primed	7	1	20160621	D	7	172	26	112
CML247	warm	primed	7	1	20160621	D	8	173	26	112.5
CML247	warm	primed	7	1	20160621	D	9	168	26	110
CML247	warm	primed	7	1	20160621	D	10	213	26	132.5
CML247	warm	primed	7	1	20160621	D	11	178	26	115
CML247	warm	primed	7	1	20160621	D	12		26
CML247	warm	primed	7	1	20160621	E	7		26
CML247	warm	primed	7	1	20160621	E	8	176	26	114
CML247	warm	primed	7	1	20160621	E	9	235	26	143.5
CML247	warm	primed	7	1	20160621	E	10	173	26	112.5
CML247	warm	primed	7	1	20160621	E	11	165	26	108.5
CML247	warm	primed	7	1	20160621	E	12	173	26	112.5
CML247	warm	primed	7	1	20160621	F	7		26
CML247	warm	primed	7	1	20160621	F	8	217	26	134.5
CML247	warm	primed	7	1	20160621	F	9		26
CML247	warm	primed	7	1	20160621	F	10	176	26	114
CML247	warm	primed	7	1	20160621	F	11	157	26	104.5
CML247	warm	primed	7	1	20160621	F	12		26
CML247	warm	primed	7	1	20160621	G	7	188	26	120
CML247	warm	primed	7	1	20160621	G	8		26
CML247	warm	primed	7	1	20160621	G	9	152	26	102
CML247	warm	primed	7	1	20160621	G	10	166	26	109
CML247	warm	primed	7	1	20160621	G	11		26
CML247	warm	primed	7	1	20160621	G	12		26
CML277	cold	primed	8	2	20160621	A	1	124	26	88
CML277	cold	primed	8	2	20160621	A	2	137	26	94.5
CML277	cold	primed	8	2	20160621	A	3	128	26	90
CML277	cold	primed	8	2	20160621	A	4	131	26	91.5
CML277	cold	primed	8	2	20160621	A	5	188	26	120
CML277	cold	primed	8	2	20160621	A	6	135	26	93.5
CML277	cold	primed	8	2	20160621	B	1	114	26	83
CML277	cold	primed	8	2	20160621	B	2		26
CML277	cold	primed	8	2	20160621	B	3	108	26	80
CML277	cold	primed	8	2	20160621	B	4	141	26	96.5
CML277	cold	primed	8	2	20160621	B	5	120	26	86
CML277	cold	primed	8	2	20160621	B	6	117	26	84.5
CML277	cold	primed	8	2	20160621	C	1	196	26	124
CML277	cold	primed	8	2	20160621	C	2	141	26	96.5
CML277	cold	primed	8	2	20160621	C	3		26
CML277	cold	primed	8	2	20160621	C	4	124	26	88
CML277	cold	primed	8	2	20160621	C	5		26
CML277	cold	primed	8	2	20160621	C	6	117	26	84.5
CML277	cold	primed	8	2	20160621	D	1	128	26	90
CML277	cold	primed	8	2	20160621	D	2	121	26	86.5
CML277	cold	primed	8	2	20160621	D	3	114	26	83
CML277	cold	primed	8	2	20160621	D	4		26
CML277	cold	primed	8	2	20160621	D	5		26
CML277	cold	primed	8	2	20160621	D	6	162	26	107
CML277	cold	primed	8	2	20160621	E	1	178	26	115
CML277	cold	primed	8	2	20160621	E	2		26
CML277	cold	primed	8	2	20160621	E	3	115	26	83.5
CML277	cold	primed	8	2	20160621	E	4	147	26	99.5
CML277	cold	primed	8	2	20160621	E	5	106	26	79
CML277	cold	primed	8	2	20160621	E	6		26
CML277	cold	primed	8	2	20160621	F	1	192	26	122
CML277	cold	primed	8	2	20160621	F	2	138	26	95
CML277	cold	primed	8	2	20160621	F	3	139	26	95.5
CML277	cold	primed	8	2	20160621	F	4		26
CML277	cold	primed	8	2	20160621	F	5	116	26	84
CML277	cold	primed	8	2	20160621	F	6		26
CML277	cold	primed	8	2	20160621	G	1		26
CML277	cold	primed	8	2	20160621	G	2	172	26	112
CML277	cold	primed	8	2	20160621	G	3		26
CML277	cold	primed	8	2	20160621	G	4		26
CML277	cold	primed	8	2	20160621	G	5		26
CML277	cold	primed	8	2	20160621	G	6	159	26	105.5
CML277	warm	non-primed	8	1	20160621	A	1		26
CML277	warm	non-primed	8	1	20160621	A	2	206	26	129
CML277	warm	non-primed	8	1	20160621	A	3	192	26	122
CML277	warm	non-primed	8	1	20160621	A	4	149	26	100.5
CML277	warm	non-primed	8	1	20160621	A	5		26
CML277	warm	non-primed	8	1	20160621	A	6	158	26	105
CML277	warm	non-primed	8	1	20160621	B	1	183	26	117.5
CML277	warm	non-primed	8	1	20160621	B	2		26
CML277	warm	non-primed	8	1	20160621	B	3	147	26	99.5
CML277	warm	non-primed	8	1	20160621	B	4	185	26	118.5
CML277	warm	non-primed	8	1	20160621	B	5		26
CML277	warm	non-primed	8	1	20160621	B	6	184	26	118
CML277	warm	non-primed	8	1	20160621	C	1		26
CML277	warm	non-primed	8	1	20160621	C	2	206	26	129
CML277	warm	non-primed	8	1	20160621	C	3	169	26	110.5
CML277	warm	non-primed	8	1	20160621	C	4	165	26	108.5
CML277	warm	non-primed	8	1	20160621	C	5	163	26	107.5
CML277	warm	non-primed	8	1	20160621	C	6	169	26	110.5
CML277	warm	non-primed	8	1	20160621	D	1		26
CML277	warm	non-primed	8	1	20160621	D	2	160	26	106
CML277	warm	non-primed	8	1	20160621	D	3	170	26	111
CML277	warm	non-primed	8	1	20160621	D	4		26
CML277	warm	non-primed	8	1	20160621	D	5	215	26	133.5
CML277	warm	non-primed	8	1	20160621	D	6	157	26	104.5
CML277	warm	non-primed	8	1	20160621	E	1		26
CML277	warm	non-primed	8	1	20160621	E	2	176	26	114
CML277	warm	non-primed	8	1	20160621	E	3	161	26	106.5
CML277	warm	non-primed	8	1	20160621	E	4	198	26	125
CML277	warm	non-primed	8	1	20160621	E	5	160	26	106
CML277	warm	non-primed	8	1	20160621	E	6	160	26	106
CML277	warm	non-primed	8	1	20160621	F	1		26
CML277	warm	non-primed	8	1	20160621	F	2	180	26	116
CML277	warm	non-primed	8	1	20160621	F	3	145	26	98.5
CML277	warm	non-primed	8	1	20160621	F	4		26
CML277	warm	non-primed	8	1	20160621	F	5	208	26	130
CML277	warm	non-primed	8	1	20160621	F	6	158	26	105
CML277	warm	non-primed	8	1	20160621	G	1		26
CML277	warm	non-primed	8	1	20160621	G	2	176	26	114
CML277	warm	non-primed	8	1	20160621	G	3		26
CML277	warm	non-primed	8	1	20160621	G	4		26
CML277	warm	non-primed	8	1	20160621	G	5		26
CML277	warm	non-primed	8	1	20160621	G	6	206	26	129
CML277	cold	non-primed	8	2	20160621	A	7	123	26	87.5
CML277	cold	non-primed	8	2	20160621	A	8	131	26	91.5
CML277	cold	non-primed	8	2	20160621	A	9	137	26	94.5
CML277	cold	non-primed	8	2	20160621	A	10		26
CML277	cold	non-primed	8	2	20160621	A	11	131	26	91.5
CML277	cold	non-primed	8	2	20160621	A	12	127	26	89.5
CML277	cold	non-primed	8	2	20160621	B	7	124	26	88
CML277	cold	non-primed	8	2	20160621	B	8		26
CML277	cold	non-primed	8	2	20160621	B	9	170	26	111
CML277	cold	non-primed	8	2	20160621	B	10		26
CML277	cold	non-primed	8	2	20160621	B	11	143	26	97.5
CML277	cold	non-primed	8	2	20160621	B	12		26
CML277	cold	non-primed	8	2	20160621	C	7		26
CML277	cold	non-primed	8	2	20160621	C	8	128	26	90
CML277	cold	non-primed	8	2	20160621	C	9	126	26	89
CML277	cold	non-primed	8	2	20160621	C	10		26
CML277	cold	non-primed	8	2	20160621	C	11		26
CML277	cold	non-primed	8	2	20160621	C	12	122	26	87
CML277	cold	non-primed	8	2	20160621	D	7	122	26	87
CML277	cold	non-primed	8	2	20160621	D	8	132	26	92
CML277	cold	non-primed	8	2	20160621	D	9	161	26	106.5
CML277	cold	non-primed	8	2	20160621	D	10	151	26	101.5
CML277	cold	non-primed	8	2	20160621	D	11	114	26	83
CML277	cold	non-primed	8	2	20160621	D	12	117	26	84.5
CML277	cold	non-primed	8	2	20160621	E	7	134	26	93
CML277	cold	non-primed	8	2	20160621	E	8	121	26	86.5
CML277	cold	non-primed	8	2	20160621	E	9	152	26	102
CML277	cold	non-primed	8	2	20160621	E	10	211	26	131.5
CML277	cold	non-primed	8	2	20160621	E	11	127	26	89.5
CML277	cold	non-primed	8	2	20160621	E	12	128	26	90
CML277	cold	non-primed	8	2	20160621	F	7	165	26	108.5
CML277	cold	non-primed	8	2	20160621	F	8		26
CML277	cold	non-primed	8	2	20160621	F	9		26
CML277	cold	non-primed	8	2	20160621	F	10	145	26	98.5
CML277	cold	non-primed	8	2	20160621	F	11	116	26	84
CML277	cold	non-primed	8	2	20160621	F	12	162	26	107
CML277	cold	non-primed	8	2	20160621	G	7		26
CML277	cold	non-primed	8	2	20160621	G	8	121	26	86.5
CML277	cold	non-primed	8	2	20160621	G	9	145	26	98.5
CML277	cold	non-primed	8	2	20160621	G	10	126	26	89
CML277	cold	non-primed	8	2	20160621	G	11		26
CML277	cold	non-primed	8	2	20160621	G	12	163	26	107.5
CML277	warm	primed	8	1	20160621	A	7		26
CML277	warm	primed	8	1	20160621	A	8		26
CML277	warm	primed	8	1	20160621	A	9		26
CML277	warm	primed	8	1	20160621	A	10	185	26	118.5
CML277	warm	primed	8	1	20160621	A	11		26
CML277	warm	primed	8	1	20160621	A	12	163	26	107.5
CML277	warm	primed	8	1	20160621	B	7	156	26	104
CML277	warm	primed	8	1	20160621	B	8	151	26	101.5
CML277	warm	primed	8	1	20160621	B	9	182	26	117
CML277	warm	primed	8	1	20160621	B	10	152	26	102
CML277	warm	primed	8	1	20160621	B	11	159	26	105.5
CML277	warm	primed	8	1	20160621	B	12		26
CML277	warm	primed	8	1	20160621	C	7	136	26	94
CML277	warm	primed	8	1	20160621	C	8	136	26	94
CML277	warm	primed	8	1	20160621	C	9	167	26	109.5
CML277	warm	primed	8	1	20160621	C	10		26
CML277	warm	primed	8	1	20160621	C	11	158	26	105
CML277	warm	primed	8	1	20160621	C	12	141	26	96.5
CML277	warm	primed	8	1	20160621	D	7	168	26	110
CML277	warm	primed	8	1	20160621	D	8	166	26	109
CML277	warm	primed	8	1	20160621	D	9	153	26	102.5
CML277	warm	primed	8	1	20160621	D	10		26
CML277	warm	primed	8	1	20160621	D	11		26
CML277	warm	primed	8	1	20160621	D	12		26
CML277	warm	primed	8	1	20160621	E	7	169	26	110.5
CML277	warm	primed	8	1	20160621	E	8		26
CML277	warm	primed	8	1	20160621	E	9	147	26	99.5
CML277	warm	primed	8	1	20160621	E	10		26
CML277	warm	primed	8	1	20160621	E	11	157	26	104.5
CML277	warm	primed	8	1	20160621	E	12	168	26	110
CML277	warm	primed	8	1	20160621	F	7		26
CML277	warm	primed	8	1	20160621	F	8		26
CML277	warm	primed	8	1	20160621	F	9	139	26	95.5
CML277	warm	primed	8	1	20160621	F	10		26
CML277	warm	primed	8	1	20160621	F	11		26
CML277	warm	primed	8	1	20160621	F	12		26
CML277	warm	primed	8	1	20160621	G	7		26
CML277	warm	primed	8	1	20160621	G	8		26
CML277	warm	primed	8	1	20160621	G	9	145	26	98.5
CML277	warm	primed	8	1	20160621	G	10		26
CML277	warm	primed	8	1	20160621	G	11	175	26	113.5
CML277	warm	primed	8	1	20160621	G	12		26
CML322	cold	primed	9	4	20160621	A	1		26
CML322	cold	primed	9	4	20160621	A	2	188	26	120
CML322	cold	primed	9	4	20160621	A	3	178	26	115
CML322	cold	primed	9	4	20160621	A	4	128	26	90
CML322	cold	primed	9	4	20160621	A	5	136	26	94
CML322	cold	primed	9	4	20160621	A	6	156	26	104
CML322	cold	primed	9	4	20160621	B	1	127	26	89.5
CML322	cold	primed	9	4	20160621	B	2	105	26	78.5
CML322	cold	primed	9	4	20160621	B	3	137	26	94.5
CML322	cold	primed	9	4	20160621	B	4	184	26	118
CML322	cold	primed	9	4	20160621	B	5	130	26	91
CML322	cold	primed	9	4	20160621	B	6	139	26	95.5
CML322	cold	primed	9	4	20160621	C	1	167	26	109.5
CML322	cold	primed	9	4	20160621	C	2	134	26	93
CML322	cold	primed	9	4	20160621	C	3	121	26	86.5
CML322	cold	primed	9	4	20160621	C	4	121	26	86.5
CML322	cold	primed	9	4	20160621	C	5	140	26	96
CML322	cold	primed	9	4	20160621	C	6	115	26	83.5
CML322	cold	primed	9	4	20160621	D	1		26
CML322	cold	primed	9	4	20160621	D	2	120	26	86
CML322	cold	primed	9	4	20160621	D	3	132	26	92
CML322	cold	primed	9	4	20160621	D	4	137	26	94.5
CML322	cold	primed	9	4	20160621	D	5	152	26	102
CML322	cold	primed	9	4	20160621	D	6	160	26	106
CML322	cold	primed	9	4	20160621	E	1	150	26	101
CML322	cold	primed	9	4	20160621	E	2	149	26	100.5
CML322	cold	primed	9	4	20160621	E	3	178	26	115
CML322	cold	primed	9	4	20160621	E	4	116	26	84
CML322	cold	primed	9	4	20160621	E	5	128	26	90
CML322	cold	primed	9	4	20160621	E	6	138	26	95
CML322	cold	primed	9	4	20160621	F	1	151	26	101.5
CML322	cold	primed	9	4	20160621	F	2	153	26	102.5
CML322	cold	primed	9	4	20160621	F	3		26
CML322	cold	primed	9	4	20160621	F	4	189	26	120.5
CML322	cold	primed	9	4	20160621	F	5	124	26	88
CML322	cold	primed	9	4	20160621	F	6	122	26	87
CML322	cold	primed	9	4	20160621	G	1	118	26	85
CML322	cold	primed	9	4	20160621	G	2	202	26	127
CML322	cold	primed	9	4	20160621	G	3	140	26	96
CML322	cold	primed	9	4	20160621	G	4	147	26	99.5
CML322	cold	primed	9	4	20160621	G	5	126	26	89
CML322	cold	primed	9	4	20160621	G	6	162	26	107
CML322	warm	non-primed	9	3	20160621	A	1	159	26	105.5
CML322	warm	non-primed	9	3	20160621	A	2	154	26	103
CML322	warm	non-primed	9	3	20160621	A	3	162	26	107
CML322	warm	non-primed	9	3	20160621	A	4	167	26	109.5
CML322	warm	non-primed	9	3	20160621	A	5	175	26	113.5
CML322	warm	non-primed	9	3	20160621	A	6	157	26	104.5
CML322	warm	non-primed	9	3	20160621	B	1	158	26	105
CML322	warm	non-primed	9	3	20160621	B	2	167	26	109.5
CML322	warm	non-primed	9	3	20160621	B	3	156	26	104
CML322	warm	non-primed	9	3	20160621	B	4	172	26	112
CML322	warm	non-primed	9	3	20160621	B	5	146	26	99
CML322	warm	non-primed	9	3	20160621	B	6	168	26	110
CML322	warm	non-primed	9	3	20160621	C	1	156	26	104
CML322	warm	non-primed	9	3	20160621	C	2	166	26	109
CML322	warm	non-primed	9	3	20160621	C	3	153	26	102.5
CML322	warm	non-primed	9	3	20160621	C	4	159	26	105.5
CML322	warm	non-primed	9	3	20160621	C	5	161	26	106.5
CML322	warm	non-primed	9	3	20160621	C	6	147	26	99.5
CML322	warm	non-primed	9	3	20160621	D	1	151	26	101.5
CML322	warm	non-primed	9	3	20160621	D	2	148	26	100
CML322	warm	non-primed	9	3	20160621	D	3	168	26	110
CML322	warm	non-primed	9	3	20160621	D	4	186	26	119
CML322	warm	non-primed	9	3	20160621	D	5	182	26	117
CML322	warm	non-primed	9	3	20160621	D	6	151	26	101.5
CML322	warm	non-primed	9	3	20160621	E	1	157	26	104.5
CML322	warm	non-primed	9	3	20160621	E	2	151	26	101.5
CML322	warm	non-primed	9	3	20160621	E	3	166	26	109
CML322	warm	non-primed	9	3	20160621	E	4	155	26	103.5
CML322	warm	non-primed	9	3	20160621	E	5	158	26	105
CML322	warm	non-primed	9	3	20160621	E	6	158	26	105
CML322	warm	non-primed	9	3	20160621	F	1	156	26	104
CML322	warm	non-primed	9	3	20160621	F	2	171	26	111.5
CML322	warm	non-primed	9	3	20160621	F	3	167	26	109.5
CML322	warm	non-primed	9	3	20160621	F	4	173	26	112.5
CML322	warm	non-primed	9	3	20160621	F	5	152	26	102
CML322	warm	non-primed	9	3	20160621	F	6	154	26	103
CML322	warm	non-primed	9	3	20160621	G	1	166	26	109
CML322	warm	non-primed	9	3	20160621	G	2	159	26	105.5
CML322	warm	non-primed	9	3	20160621	G	3	178	26	115
CML322	warm	non-primed	9	3	20160621	G	4	155	26	103.5
CML322	warm	non-primed	9	3	20160621	G	5	158	26	105
CML322	warm	non-primed	9	3	20160621	G	6	160	26	106
CML322	cold	non-primed	9	4	20160621	A	7	130	26	91
CML322	cold	non-primed	9	4	20160621	A	8	125	26	88.5
CML322	cold	non-primed	9	4	20160621	A	9	130	26	91
CML322	cold	non-primed	9	4	20160621	A	10	186	26	119
CML322	cold	non-primed	9	4	20160621	A	11	135	26	93.5
CML322	cold	non-primed	9	4	20160621	A	12		26
CML322	cold	non-primed	9	4	20160621	B	7	127	26	89.5
CML322	cold	non-primed	9	4	20160621	B	8	131	26	91.5
CML322	cold	non-primed	9	4	20160621	B	9	114	26	83
CML322	cold	non-primed	9	4	20160621	B	10	147	26	99.5
CML322	cold	non-primed	9	4	20160621	B	11	121	26	86.5
CML322	cold	non-primed	9	4	20160621	B	12	137	26	94.5
CML322	cold	non-primed	9	4	20160621	C	7	131	26	91.5
CML322	cold	non-primed	9	4	20160621	C	8	141	26	96.5
CML322	cold	non-primed	9	4	20160621	C	9	134	26	93
CML322	cold	non-primed	9	4	20160621	C	10	139	26	95.5
CML322	cold	non-primed	9	4	20160621	C	11	127	26	89.5
CML322	cold	non-primed	9	4	20160621	C	12	125	26	88.5
CML322	cold	non-primed	9	4	20160621	D	7	176	26	114
CML322	cold	non-primed	9	4	20160621	D	8	151	26	101.5
CML322	cold	non-primed	9	4	20160621	D	9	124	26	88
CML322	cold	non-primed	9	4	20160621	D	10	140	26	96
CML322	cold	non-primed	9	4	20160621	D	11	135	26	93.5
CML322	cold	non-primed	9	4	20160621	D	12	146	26	99
CML322	cold	non-primed	9	4	20160621	E	7	140	26	96
CML322	cold	non-primed	9	4	20160621	E	8	133	26	92.5
CML322	cold	non-primed	9	4	20160621	E	9	126	26	89
CML322	cold	non-primed	9	4	20160621	E	10	131	26	91.5
CML322	cold	non-primed	9	4	20160621	E	11	137	26	94.5
CML322	cold	non-primed	9	4	20160621	E	12	131	26	91.5
CML322	cold	non-primed	9	4	20160621	F	7	128	26	90
CML322	cold	non-primed	9	4	20160621	F	8	117	26	84.5
CML322	cold	non-primed	9	4	20160621	F	9	128	26	90
CML322	cold	non-primed	9	4	20160621	F	10	132	26	92
CML322	cold	non-primed	9	4	20160621	F	11	124	26	88
CML322	cold	non-primed	9	4	20160621	F	12	209	26	130.5
CML322	cold	non-primed	9	4	20160621	G	7	147	26	99.5
CML322	cold	non-primed	9	4	20160621	G	8	129	26	90.5
CML322	cold	non-primed	9	4	20160621	G	9	136	26	94
CML322	cold	non-primed	9	4	20160621	G	10	128	26	90
CML322	cold	non-primed	9	4	20160621	G	11	130	26	91
CML322	cold	non-primed	9	4	20160621	G	12	151	26	101.5
CML322	warm	primed	9	3	20160621	A	7	173	26	112.5
CML322	warm	primed	9	3	20160621	A	8	183	26	117.5
CML322	warm	primed	9	3	20160621	A	9	202	26	127
CML322	warm	primed	9	3	20160621	A	10	168	26	110
CML322	warm	primed	9	3	20160621	A	11	165	26	108.5
CML322	warm	primed	9	3	20160621	A	12	204	26	128
CML322	warm	primed	9	3	20160621	B	7	165	26	108.5
CML322	warm	primed	9	3	20160621	B	8	155	26	103.5
CML322	warm	primed	9	3	20160621	B	9	168	26	110
CML322	warm	primed	9	3	20160621	B	10	188	26	120
CML322	warm	primed	9	3	20160621	B	11	207	26	129.5
CML322	warm	primed	9	3	20160621	B	12	174	26	113
CML322	warm	primed	9	3	20160621	C	7	151	26	101.5
CML322	warm	primed	9	3	20160621	C	8	173	26	112.5
CML322	warm	primed	9	3	20160621	C	9	171	26	111.5
CML322	warm	primed	9	3	20160621	C	10	152	26	102
CML322	warm	primed	9	3	20160621	C	11	158	26	105
CML322	warm	primed	9	3	20160621	C	12	156	26	104
CML322	warm	primed	9	3	20160621	D	7	160	26	106
CML322	warm	primed	9	3	20160621	D	8	176	26	114
CML322	warm	primed	9	3	20160621	D	9	178	26	115
CML322	warm	primed	9	3	20160621	D	10	157	26	104.5
CML322	warm	primed	9	3	20160621	D	11	154	26	103
CML322	warm	primed	9	3	20160621	D	12	165	26	108.5
CML322	warm	primed	9	3	20160621	E	7	168	26	110
CML322	warm	primed	9	3	20160621	E	8	162	26	107
CML322	warm	primed	9	3	20160621	E	9	178	26	115
CML322	warm	primed	9	3	20160621	E	10	159	26	105.5
CML322	warm	primed	9	3	20160621	E	11	165	26	108.5
CML322	warm	primed	9	3	20160621	E	12	226	26	139
CML322	warm	primed	9	3	20160621	F	7	161	26	106.5
CML322	warm	primed	9	3	20160621	F	8	164	26	108
CML322	warm	primed	9	3	20160621	F	9	211	26	131.5
CML322	warm	primed	9	3	20160621	F	10	211	26	131.5
CML322	warm	primed	9	3	20160621	F	11	162	26	107
CML322	warm	primed	9	3	20160621	F	12	180	26	116
CML322	warm	primed	9	3	20160621	G	7	189	26	120.5
CML322	warm	primed	9	3	20160621	G	8	174	26	113
CML322	warm	primed	9	3	20160621	G	9	159	26	105.5
CML322	warm	primed	9	3	20160621	G	10	182	26	117
CML322	warm	primed	9	3	20160621	G	11	175	26	113.5
CML322	warm	primed	9	3	20160621	G	12	209	26	130.5
CML333	cold	primed	10	4	20160621	A	1		26
CML333	cold	primed	10	4	20160621	A	2	176	26	114
CML333	cold	primed	10	4	20160621	A	3	169	26	110.5
CML333	cold	primed	10	4	20160621	A	4		26
CML333	cold	primed	10	4	20160621	A	5	171	26	111.5
CML333	cold	primed	10	4	20160621	A	6	193	26	122.5
CML333	cold	primed	10	4	20160621	B	1	192	26	122
CML333	cold	primed	10	4	20160621	B	2	147	26	99.5
CML333	cold	primed	10	4	20160621	B	3		26
CML333	cold	primed	10	4	20160621	B	4	179	26	115.5
CML333	cold	primed	10	4	20160621	B	5	166	26	109
CML333	cold	primed	10	4	20160621	B	6	179	26	115.5
CML333	cold	primed	10	4	20160621	C	1	183	26	117.5
CML333	cold	primed	10	4	20160621	C	2	168	26	110
CML333	cold	primed	10	4	20160621	C	3		26
CML333	cold	primed	10	4	20160621	C	4		26
CML333	cold	primed	10	4	20160621	C	5	173	26	112.5
CML333	cold	primed	10	4	20160621	C	6	150	26	101
CML333	cold	primed	10	4	20160621	D	1	205	26	128.5
CML333	cold	primed	10	4	20160621	D	2		26
CML333	cold	primed	10	4	20160621	D	3	148	26	100
CML333	cold	primed	10	4	20160621	D	4		26
CML333	cold	primed	10	4	20160621	D	5		26
CML333	cold	primed	10	4	20160621	D	6	185	26	118.5
CML333	cold	primed	10	4	20160621	E	1		26
CML333	cold	primed	10	4	20160621	E	2	166	26	109
CML333	cold	primed	10	4	20160621	E	3	155	26	103.5
CML333	cold	primed	10	4	20160621	E	4	163	26	107.5
CML333	cold	primed	10	4	20160621	E	5	173	26	112.5
CML333	cold	primed	10	4	20160621	E	6	180	26	116
CML333	cold	primed	10	4	20160621	F	1	168	26	110
CML333	cold	primed	10	4	20160621	F	2	172	26	112
CML333	cold	primed	10	4	20160621	F	3		26
CML333	cold	primed	10	4	20160621	F	4	169	26	110.5
CML333	cold	primed	10	4	20160621	F	5	176	26	114
CML333	cold	primed	10	4	20160621	F	6	175	26	113.5
CML333	cold	primed	10	4	20160621	G	1	158	26	105
CML333	cold	primed	10	4	20160621	G	2	173	26	112.5
CML333	cold	primed	10	4	20160621	G	3	180	26	116
CML333	cold	primed	10	4	20160621	G	4	164	26	108
CML333	cold	primed	10	4	20160621	G	5	171	26	111.5
CML333	cold	primed	10	4	20160621	G	6	172	26	112
CML333	warm	non-primed	10	3	20160621	A	1	182	26	117
CML333	warm	non-primed	10	3	20160621	A	2		26
CML333	warm	non-primed	10	3	20160621	A	3	233	26	142.5
CML333	warm	non-primed	10	3	20160621	A	4	197	26	124.5
CML333	warm	non-primed	10	3	20160621	A	5		26
CML333	warm	non-primed	10	3	20160621	A	6	197	26	124.5
CML333	warm	non-primed	10	3	20160621	B	1	190	26	121
CML333	warm	non-primed	10	3	20160621	B	2	182	26	117
CML333	warm	non-primed	10	3	20160621	B	3	203	26	127.5
CML333	warm	non-primed	10	3	20160621	B	4		26
CML333	warm	non-primed	10	3	20160621	B	5	201	26	126.5
CML333	warm	non-primed	10	3	20160621	B	6		26
CML333	warm	non-primed	10	3	20160621	C	1	214	26	133
CML333	warm	non-primed	10	3	20160621	C	2		26
CML333	warm	non-primed	10	3	20160621	C	3		26
CML333	warm	non-primed	10	3	20160621	C	4		26
CML333	warm	non-primed	10	3	20160621	C	5		26
CML333	warm	non-primed	10	3	20160621	C	6		26
CML333	warm	non-primed	10	3	20160621	D	1	219	26	135.5
CML333	warm	non-primed	10	3	20160621	D	2	169	26	110.5
CML333	warm	non-primed	10	3	20160621	D	3	168	26	110
CML333	warm	non-primed	10	3	20160621	D	4	192	26	122
CML333	warm	non-primed	10	3	20160621	D	5	213	26	132.5
CML333	warm	non-primed	10	3	20160621	D	6	207	26	129.5
CML333	warm	non-primed	10	3	20160621	E	1	178	26	115
CML333	warm	non-primed	10	3	20160621	E	2	226	26	139
CML333	warm	non-primed	10	3	20160621	E	3		26
CML333	warm	non-primed	10	3	20160621	E	4	202	26	127
CML333	warm	non-primed	10	3	20160621	E	5		26
CML333	warm	non-primed	10	3	20160621	E	6		26
CML333	warm	non-primed	10	3	20160621	F	1	217	26	134.5
CML333	warm	non-primed	10	3	20160621	F	2	209	26	130.5
CML333	warm	non-primed	10	3	20160621	F	3	196	26	124
CML333	warm	non-primed	10	3	20160621	F	4	191	26	121.5
CML333	warm	non-primed	10	3	20160621	F	5	197	26	124.5
CML333	warm	non-primed	10	3	20160621	F	6	207	26	129.5
CML333	warm	non-primed	10	3	20160621	G	1	206	26	129
CML333	warm	non-primed	10	3	20160621	G	2		26
CML333	warm	non-primed	10	3	20160621	G	3	193	26	122.5
CML333	warm	non-primed	10	3	20160621	G	4	195	26	123.5
CML333	warm	non-primed	10	3	20160621	G	5	199	26	125.5
CML333	warm	non-primed	10	3	20160621	G	6	221	26	136.5
CML333	cold	non-primed	10	4	20160621	A	7	166	26	109
CML333	cold	non-primed	10	4	20160621	A	8	224	26	138
CML333	cold	non-primed	10	4	20160621	A	9	173	26	112.5
CML333	cold	non-primed	10	4	20160621	A	10	155	26	103.5
CML333	cold	non-primed	10	4	20160621	A	11	197	26	124.5
CML333	cold	non-primed	10	4	20160621	A	12	155	26	103.5
CML333	cold	non-primed	10	4	20160621	B	7	143	26	97.5
CML333	cold	non-primed	10	4	20160621	B	8		26
CML333	cold	non-primed	10	4	20160621	B	9		26
CML333	cold	non-primed	10	4	20160621	B	10	189	26	120.5
CML333	cold	non-primed	10	4	20160621	B	11	170	26	111
CML333	cold	non-primed	10	4	20160621	B	12	170	26	111
CML333	cold	non-primed	10	4	20160621	C	7	163	26	107.5
CML333	cold	non-primed	10	4	20160621	C	8	181	26	116.5
CML333	cold	non-primed	10	4	20160621	C	9	179	26	115.5
CML333	cold	non-primed	10	4	20160621	C	10		26
CML333	cold	non-primed	10	4	20160621	C	11	173	26	112.5
CML333	cold	non-primed	10	4	20160621	C	12	148	26	100
CML333	cold	non-primed	10	4	20160621	D	7		26
CML333	cold	non-primed	10	4	20160621	D	8		26
CML333	cold	non-primed	10	4	20160621	D	9	161	26	106.5
CML333	cold	non-primed	10	4	20160621	D	10	166	26	109
CML333	cold	non-primed	10	4	20160621	D	11	212	26	132
CML333	cold	non-primed	10	4	20160621	D	12	155	26	103.5
CML333	cold	non-primed	10	4	20160621	E	7	184	26	118
CML333	cold	non-primed	10	4	20160621	E	8	166	26	109
CML333	cold	non-primed	10	4	20160621	E	9	175	26	113.5
CML333	cold	non-primed	10	4	20160621	E	10		26
CML333	cold	non-primed	10	4	20160621	E	11	171	26	111.5
CML333	cold	non-primed	10	4	20160621	E	12	172	26	112
CML333	cold	non-primed	10	4	20160621	F	7		26
CML333	cold	non-primed	10	4	20160621	F	8	174	26	113
CML333	cold	non-primed	10	4	20160621	F	9	167	26	109.5
CML333	cold	non-primed	10	4	20160621	F	10	179	26	115.5
CML333	cold	non-primed	10	4	20160621	F	11	168	26	110
CML333	cold	non-primed	10	4	20160621	F	12	180	26	116
CML333	cold	non-primed	10	4	20160621	G	7	157	26	104.5
CML333	cold	non-primed	10	4	20160621	G	8		26
CML333	cold	non-primed	10	4	20160621	G	9	180	26	116
CML333	cold	non-primed	10	4	20160621	G	10	177	26	114.5
CML333	cold	non-primed	10	4	20160621	G	11	211	26	131.5
CML333	cold	non-primed	10	4	20160621	G	12	175	26	113.5
CML333	warm	primed	10	3	20160621	A	7	202	26	127
CML333	warm	primed	10	3	20160621	A	8	242	26	147
CML333	warm	primed	10	3	20160621	A	9		26
CML333	warm	primed	10	3	20160621	A	10		26
CML333	warm	primed	10	3	20160621	A	11		26
CML333	warm	primed	10	3	20160621	A	12		26
CML333	warm	primed	10	3	20160621	B	7	200	26	126
CML333	warm	primed	10	3	20160621	B	8	236	26	144
CML333	warm	primed	10	3	20160621	B	9	196	26	124
CML333	warm	primed	10	3	20160621	B	10	189	26	120.5
CML333	warm	primed	10	3	20160621	B	11	178	26	115
CML333	warm	primed	10	3	20160621	B	12	208	26	130
CML333	warm	primed	10	3	20160621	C	7	204	26	128
CML333	warm	primed	10	3	20160621	C	8		26
CML333	warm	primed	10	3	20160621	C	9		26
CML333	warm	primed	10	3	20160621	C	10	216	26	134
CML333	warm	primed	10	3	20160621	C	11		26
CML333	warm	primed	10	3	20160621	C	12		26
CML333	warm	primed	10	3	20160621	D	7		26
CML333	warm	primed	10	3	20160621	D	8	217	26	134.5
CML333	warm	primed	10	3	20160621	D	9		26
CML333	warm	primed	10	3	20160621	D	10		26
CML333	warm	primed	10	3	20160621	D	11		26
CML333	warm	primed	10	3	20160621	D	12	186	26	119
CML333	warm	primed	10	3	20160621	E	7	189	26	120.5
CML333	warm	primed	10	3	20160621	E	8	199	26	125.5
CML333	warm	primed	10	3	20160621	E	9		26
CML333	warm	primed	10	3	20160621	E	10	201	26	126.5
CML333	warm	primed	10	3	20160621	E	11		26
CML333	warm	primed	10	3	20160621	E	12	192	26	122
CML333	warm	primed	10	3	20160621	F	7	190	26	121
CML333	warm	primed	10	3	20160621	F	8	208	26	130
CML333	warm	primed	10	3	20160621	F	9	181	26	116.5
CML333	warm	primed	10	3	20160621	F	10	196	26	124
CML333	warm	primed	10	3	20160621	F	11	180	26	116
CML333	warm	primed	10	3	20160621	F	12	182	26	117
CML333	warm	primed	10	3	20160621	G	7	189	26	120.5
CML333	warm	primed	10	3	20160621	G	8	206	26	129
CML333	warm	primed	10	3	20160621	G	9	194	26	123
CML333	warm	primed	10	3	20160621	G	10	199	26	125.5
CML333	warm	primed	10	3	20160621	G	11		26
CML333	warm	primed	10	3	20160621	G	12		26
Hp301	cold	primed	11	6	20160621	A	1	186	26	119
Hp301	cold	primed	11	6	20160621	A	2	187	26	119.5
Hp301	cold	primed	11	6	20160621	A	3		26
Hp301	cold	primed	11	6	20160621	A	4	130	26	91
Hp301	cold	primed	11	6	20160621	A	5		26
Hp301	cold	primed	11	6	20160621	A	6		26
Hp301	cold	primed	11	6	20160621	B	1	126	26	89
Hp301	cold	primed	11	6	20160621	B	2	113	26	82.5
Hp301	cold	primed	11	6	20160621	B	3	172	26	112
Hp301	cold	primed	11	6	20160621	B	4	165	26	108.5
Hp301	cold	primed	11	6	20160621	B	5	125	26	88.5
Hp301	cold	primed	11	6	20160621	B	6	129	26	90.5
Hp301	cold	primed	11	6	20160621	C	1		26
Hp301	cold	primed	11	6	20160621	C	2	108	26	80
Hp301	cold	primed	11	6	20160621	C	3	121	26	86.5
Hp301	cold	primed	11	6	20160621	C	4		26
Hp301	cold	primed	11	6	20160621	C	5	208	26	130
Hp301	cold	primed	11	6	20160621	C	6	207	26	129.5
Hp301	cold	primed	11	6	20160621	D	1	132	26	92
Hp301	cold	primed	11	6	20160621	D	2	211	26	131.5
Hp301	cold	primed	11	6	20160621	D	3	122	26	87
Hp301	cold	primed	11	6	20160621	D	4		26
Hp301	cold	primed	11	6	20160621	D	5		26
Hp301	cold	primed	11	6	20160621	D	6		26
Hp301	cold	primed	11	6	20160621	E	1	227	26	139.5
Hp301	cold	primed	11	6	20160621	E	2	156	26	104
Hp301	cold	primed	11	6	20160621	E	3	123	26	87.5
Hp301	cold	primed	11	6	20160621	E	4		26
Hp301	cold	primed	11	6	20160621	E	5	222	26	137
Hp301	cold	primed	11	6	20160621	E	6		26
Hp301	cold	primed	11	6	20160621	F	1		26
Hp301	cold	primed	11	6	20160621	F	2		26
Hp301	cold	primed	11	6	20160621	F	3	117	26	84.5
Hp301	cold	primed	11	6	20160621	F	4	156	26	104
Hp301	cold	primed	11	6	20160621	F	5		26
Hp301	cold	primed	11	6	20160621	F	6		26
Hp301	cold	primed	11	6	20160621	G	1		26
Hp301	cold	primed	11	6	20160621	G	2	157	26	104.5
Hp301	cold	primed	11	6	20160621	G	3	207	26	129.5
Hp301	cold	primed	11	6	20160621	G	4		26
Hp301	cold	primed	11	6	20160621	G	5	197	26	124.5
Hp301	cold	primed	11	6	20160621	G	6	95	26	73.5
Hp301	warm	non-primed	11	5	20160621	A	1	156	26	104
Hp301	warm	non-primed	11	5	20160621	A	2	157	26	104.5
Hp301	warm	non-primed	11	5	20160621	A	3	185	26	118.5
Hp301	warm	non-primed	11	5	20160621	A	4	149	26	100.5
Hp301	warm	non-primed	11	5	20160621	A	5	154	26	103
Hp301	warm	non-primed	11	5	20160621	A	6		26
Hp301	warm	non-primed	11	5	20160621	B	1	138	26	95
Hp301	warm	non-primed	11	5	20160621	B	2	166	26	109
Hp301	warm	non-primed	11	5	20160621	B	3	155	26	103.5
Hp301	warm	non-primed	11	5	20160621	B	4	165	26	108.5
Hp301	warm	non-primed	11	5	20160621	B	5	152	26	102
Hp301	warm	non-primed	11	5	20160621	B	6	140	26	96
Hp301	warm	non-primed	11	5	20160621	C	1	146	26	99
Hp301	warm	non-primed	11	5	20160621	C	2	164	26	108
Hp301	warm	non-primed	11	5	20160621	C	3	162	26	107
Hp301	warm	non-primed	11	5	20160621	C	4	166	26	109
Hp301	warm	non-primed	11	5	20160621	C	5	144	26	98
Hp301	warm	non-primed	11	5	20160621	C	6	149	26	100.5
Hp301	warm	non-primed	11	5	20160621	D	1	149	26	100.5
Hp301	warm	non-primed	11	5	20160621	D	2	150	26	101
Hp301	warm	non-primed	11	5	20160621	D	3	157	26	104.5
Hp301	warm	non-primed	11	5	20160621	D	4	146	26	99
Hp301	warm	non-primed	11	5	20160621	D	5	148	26	100
Hp301	warm	non-primed	11	5	20160621	D	6	146	26	99
Hp301	warm	non-primed	11	5	20160621	E	1	145	26	98.5
Hp301	warm	non-primed	11	5	20160621	E	2	142	26	97
Hp301	warm	non-primed	11	5	20160621	E	3	149	26	100.5
Hp301	warm	non-primed	11	5	20160621	E	4	142	26	97
Hp301	warm	non-primed	11	5	20160621	E	5		26
Hp301	warm	non-primed	11	5	20160621	E	6	166	26	109
Hp301	warm	non-primed	11	5	20160621	F	1	243	26	147.5
Hp301	warm	non-primed	11	5	20160621	F	2	149	26	100.5
Hp301	warm	non-primed	11	5	20160621	F	3	139	26	95.5
Hp301	warm	non-primed	11	5	20160621	F	4	151	26	101.5
Hp301	warm	non-primed	11	5	20160621	F	5	145	26	98.5
Hp301	warm	non-primed	11	5	20160621	F	6	163	26	107.5
Hp301	warm	non-primed	11	5	20160621	G	1	169	26	110.5
Hp301	warm	non-primed	11	5	20160621	G	2	175	26	113.5
Hp301	warm	non-primed	11	5	20160621	G	3	154	26	103
Hp301	warm	non-primed	11	5	20160621	G	4	205	26	128.5
Hp301	warm	non-primed	11	5	20160621	G	5	220	26	136
Hp301	warm	non-primed	11	5	20160621	G	6	149	26	100.5
Hp301	cold	non-primed	11	6	20160621	A	7	150	26	101
Hp301	cold	non-primed	11	6	20160621	A	8	145	26	98.5
Hp301	cold	non-primed	11	6	20160621	A	9	157	26	104.5
Hp301	cold	non-primed	11	6	20160621	A	10	112	26	82
Hp301	cold	non-primed	11	6	20160621	A	11	119	26	85.5
Hp301	cold	non-primed	11	6	20160621	A	12	173	26	112.5
Hp301	cold	non-primed	11	6	20160621	B	7	121	26	86.5
Hp301	cold	non-primed	11	6	20160621	B	8	141	26	96.5
Hp301	cold	non-primed	11	6	20160621	B	9	119	26	85.5
Hp301	cold	non-primed	11	6	20160621	B	10	136	26	94
Hp301	cold	non-primed	11	6	20160621	B	11	126	26	89
Hp301	cold	non-primed	11	6	20160621	B	12	109	26	80.5
Hp301	cold	non-primed	11	6	20160621	C	7	117	26	84.5
Hp301	cold	non-primed	11	6	20160621	C	8	124	26	88
Hp301	cold	non-primed	11	6	20160621	C	9	144	26	98
Hp301	cold	non-primed	11	6	20160621	C	10	156	26	104
Hp301	cold	non-primed	11	6	20160621	C	11	112	26	82
Hp301	cold	non-primed	11	6	20160621	C	12	117	26	84.5
Hp301	cold	non-primed	11	6	20160621	D	7	149	26	100.5
Hp301	cold	non-primed	11	6	20160621	D	8	164	26	108
Hp301	cold	non-primed	11	6	20160621	D	9	121	26	86.5
Hp301	cold	non-primed	11	6	20160621	D	10	146	26	99
Hp301	cold	non-primed	11	6	20160621	D	11	125	26	88.5
Hp301	cold	non-primed	11	6	20160621	D	12	201	26	126.5
Hp301	cold	non-primed	11	6	20160621	E	7	211	26	131.5
Hp301	cold	non-primed	11	6	20160621	E	8	157	26	104.5
Hp301	cold	non-primed	11	6	20160621	E	9	131	26	91.5
Hp301	cold	non-primed	11	6	20160621	E	10	116	26	84
Hp301	cold	non-primed	11	6	20160621	E	11	109	26	80.5
Hp301	cold	non-primed	11	6	20160621	E	12	125	26	88.5
Hp301	cold	non-primed	11	6	20160621	F	7	125	26	88.5
Hp301	cold	non-primed	11	6	20160621	F	8		26
Hp301	cold	non-primed	11	6	20160621	F	9	119	26	85.5
Hp301	cold	non-primed	11	6	20160621	F	10	113	26	82.5
Hp301	cold	non-primed	11	6	20160621	F	11	113	26	82.5
Hp301	cold	non-primed	11	6	20160621	F	12	219	26	135.5
Hp301	cold	non-primed	11	6	20160621	G	7	126	26	89
Hp301	cold	non-primed	11	6	20160621	G	8	136	26	94
Hp301	cold	non-primed	11	6	20160621	G	9	122	26	87
Hp301	cold	non-primed	11	6	20160621	G	10	148	26	100
Hp301	cold	non-primed	11	6	20160621	G	11	159	26	105.5
Hp301	cold	non-primed	11	6	20160621	G	12	115	26	83.5
Hp301	warm	primed	11	5	20160621	A	7	178	26	115
Hp301	warm	primed	11	5	20160621	A	8	207	26	129.5
Hp301	warm	primed	11	5	20160621	A	9		26
Hp301	warm	primed	11	5	20160621	A	10		26
Hp301	warm	primed	11	5	20160621	A	11	142	26	97
Hp301	warm	primed	11	5	20160621	A	12		26
Hp301	warm	primed	11	5	20160621	B	7	156	26	104
Hp301	warm	primed	11	5	20160621	B	8	193	26	122.5
Hp301	warm	primed	11	5	20160621	B	9	239	26	145.5
Hp301	warm	primed	11	5	20160621	B	10	155	26	103.5
Hp301	warm	primed	11	5	20160621	B	11	134	26	93
Hp301	warm	primed	11	5	20160621	B	12	188	26	120
Hp301	warm	primed	11	5	20160621	C	7		26
Hp301	warm	primed	11	5	20160621	C	8	139	26	95.5
Hp301	warm	primed	11	5	20160621	C	9		26
Hp301	warm	primed	11	5	20160621	C	10	207	26	129.5
Hp301	warm	primed	11	5	20160621	C	11	128	26	90
Hp301	warm	primed	11	5	20160621	C	12	165	26	108.5
Hp301	warm	primed	11	5	20160621	D	7	176	26	114
Hp301	warm	primed	11	5	20160621	D	8		26
Hp301	warm	primed	11	5	20160621	D	9	139	26	95.5
Hp301	warm	primed	11	5	20160621	D	10	173	26	112.5
Hp301	warm	primed	11	5	20160621	D	11	230	26	141
Hp301	warm	primed	11	5	20160621	D	12	133	26	92.5
Hp301	warm	primed	11	5	20160621	E	7	175	26	113.5
Hp301	warm	primed	11	5	20160621	E	8	155	26	103.5
Hp301	warm	primed	11	5	20160621	E	9	193	26	122.5
Hp301	warm	primed	11	5	20160621	E	10		26
Hp301	warm	primed	11	5	20160621	E	11		26
Hp301	warm	primed	11	5	20160621	E	12	158	26	105
Hp301	warm	primed	11	5	20160621	F	7	161	26	106.5
Hp301	warm	primed	11	5	20160621	F	8	156	26	104
Hp301	warm	primed	11	5	20160621	F	9		26
Hp301	warm	primed	11	5	20160621	F	10		26
Hp301	warm	primed	11	5	20160621	F	11	154	26	103
Hp301	warm	primed	11	5	20160621	F	12	165	26	108.5
Hp301	warm	primed	11	5	20160621	G	7	137	26	94.5
Hp301	warm	primed	11	5	20160621	G	8		26
Hp301	warm	primed	11	5	20160621	G	9	202	26	127
Hp301	warm	primed	11	5	20160621	G	10		26
Hp301	warm	primed	11	5	20160621	G	11		26
Hp301	warm	primed	11	5	20160621	G	12		26
IL14H	cold	primed	12	6	20160621	A	1	176	26	114
IL14H	cold	primed	12	6	20160621	A	2		26
IL14H	cold	primed	12	6	20160621	A	3		26
IL14H	cold	primed	12	6	20160621	A	4		26
IL14H	cold	primed	12	6	20160621	A	5	181	26	116.5
IL14H	cold	primed	12	6	20160621	A	6	157	26	104.5
IL14H	cold	primed	12	6	20160621	B	1	129	26	90.5
IL14H	cold	primed	12	6	20160621	B	2	164	26	108
IL14H	cold	primed	12	6	20160621	B	3	136	26	94
IL14H	cold	primed	12	6	20160621	B	4	166	26	109
IL14H	cold	primed	12	6	20160621	B	5	138	26	95
IL14H	cold	primed	12	6	20160621	B	6		26
IL14H	cold	primed	12	6	20160621	C	1	130	26	91
IL14H	cold	primed	12	6	20160621	C	2	175	26	113.5
IL14H	cold	primed	12	6	20160621	C	3	143	26	97.5
IL14H	cold	primed	12	6	20160621	C	4	142	26	97
IL14H	cold	primed	12	6	20160621	C	5	173	26	112.5
IL14H	cold	primed	12	6	20160621	C	6	126	26	89
IL14H	cold	primed	12	6	20160621	D	1	143	26	97.5
IL14H	cold	primed	12	6	20160621	D	2		26
IL14H	cold	primed	12	6	20160621	D	3	139	26	95.5
IL14H	cold	primed	12	6	20160621	D	4	137	26	94.5
IL14H	cold	primed	12	6	20160621	D	5		26
IL14H	cold	primed	12	6	20160621	D	6	126	26	89
IL14H	cold	primed	12	6	20160621	E	1		26
IL14H	cold	primed	12	6	20160621	E	2	115	26	83.5
IL14H	cold	primed	12	6	20160621	E	3	157	26	104.5
IL14H	cold	primed	12	6	20160621	E	4	180	26	116
IL14H	cold	primed	12	6	20160621	E	5		26
IL14H	cold	primed	12	6	20160621	E	6		26
IL14H	cold	primed	12	6	20160621	F	1	136	26	94
IL14H	cold	primed	12	6	20160621	F	2	142	26	97
IL14H	cold	primed	12	6	20160621	F	3		26
IL14H	cold	primed	12	6	20160621	F	4		26
IL14H	cold	primed	12	6	20160621	F	5	154	26	103
IL14H	cold	primed	12	6	20160621	F	6	172	26	112
IL14H	cold	primed	12	6	20160621	G	1	126	26	89
IL14H	cold	primed	12	6	20160621	G	2		26
IL14H	cold	primed	12	6	20160621	G	3		26
IL14H	cold	primed	12	6	20160621	G	4	134	26	93
IL14H	cold	primed	12	6	20160621	G	5		26
IL14H	cold	primed	12	6	20160621	G	6	162	26	107
IL14H	warm	non-primed	12	5	20160621	A	1		26
IL14H	warm	non-primed	12	5	20160621	A	2	210	26	131
IL14H	warm	non-primed	12	5	20160621	A	3	226	26	139
IL14H	warm	non-primed	12	5	20160621	A	4		26
IL14H	warm	non-primed	12	5	20160621	A	5		26
IL14H	warm	non-primed	12	5	20160621	A	6	210	26	131
IL14H	warm	non-primed	12	5	20160621	B	1	185	26	118.5
IL14H	warm	non-primed	12	5	20160621	B	2	211	26	131.5
IL14H	warm	non-primed	12	5	20160621	B	3	199	26	125.5
IL14H	warm	non-primed	12	5	20160621	B	4	180	26	116
IL14H	warm	non-primed	12	5	20160621	B	5	234	26	143
IL14H	warm	non-primed	12	5	20160621	B	6		26
IL14H	warm	non-primed	12	5	20160621	C	1		26
IL14H	warm	non-primed	12	5	20160621	C	2	223	26	137.5
IL14H	warm	non-primed	12	5	20160621	C	3	209	26	130.5
IL14H	warm	non-primed	12	5	20160621	C	4		26
IL14H	warm	non-primed	12	5	20160621	C	5		26
IL14H	warm	non-primed	12	5	20160621	C	6	210	26	131
IL14H	warm	non-primed	12	5	20160621	D	1		26
IL14H	warm	non-primed	12	5	20160621	D	2		26
IL14H	warm	non-primed	12	5	20160621	D	3	219	26	135.5
IL14H	warm	non-primed	12	5	20160621	D	4	222	26	137
IL14H	warm	non-primed	12	5	20160621	D	5		26
IL14H	warm	non-primed	12	5	20160621	D	6	224	26	138
IL14H	warm	non-primed	12	5	20160621	E	1	231	26	141.5
IL14H	warm	non-primed	12	5	20160621	E	2	202	26	127
IL14H	warm	non-primed	12	5	20160621	E	3	210	26	131
IL14H	warm	non-primed	12	5	20160621	E	4		26
IL14H	warm	non-primed	12	5	20160621	E	5	226	26	139
IL14H	warm	non-primed	12	5	20160621	E	6		26
IL14H	warm	non-primed	12	5	20160621	F	1	198	26	125
IL14H	warm	non-primed	12	5	20160621	F	2		26
IL14H	warm	non-primed	12	5	20160621	F	3	247	26	149.5
IL14H	warm	non-primed	12	5	20160621	F	4	212	26	132
IL14H	warm	non-primed	12	5	20160621	F	5		26
IL14H	warm	non-primed	12	5	20160621	F	6	244	26	148
IL14H	warm	non-primed	12	5	20160621	G	1	223	26	137.5
IL14H	warm	non-primed	12	5	20160621	G	2	185	26	118.5
IL14H	warm	non-primed	12	5	20160621	G	3	207	26	129.5
IL14H	warm	non-primed	12	5	20160621	G	4	186	26	119
IL14H	warm	non-primed	12	5	20160621	G	5	234	26	143
IL14H	warm	non-primed	12	5	20160621	G	6	207	26	129.5
IL14H	cold	non-primed	12	6	20160621	A	7	166	26	109
IL14H	cold	non-primed	12	6	20160621	A	8	113	26	82.5
IL14H	cold	non-primed	12	6	20160621	A	9	154	26	103
IL14H	cold	non-primed	12	6	20160621	A	10	179	26	115.5
IL14H	cold	non-primed	12	6	20160621	A	11	152	26	102
IL14H	cold	non-primed	12	6	20160621	A	12	156	26	104
IL14H	cold	non-primed	12	6	20160621	B	7	131	26	91.5
IL14H	cold	non-primed	12	6	20160621	B	8	197	26	124.5
IL14H	cold	non-primed	12	6	20160621	B	9	171	26	111.5
IL14H	cold	non-primed	12	6	20160621	B	10		26
IL14H	cold	non-primed	12	6	20160621	B	11	133	26	92.5
IL14H	cold	non-primed	12	6	20160621	B	12	215	26	133.5
IL14H	cold	non-primed	12	6	20160621	C	7	177	26	114.5
IL14H	cold	non-primed	12	6	20160621	C	8	157	26	104.5
IL14H	cold	non-primed	12	6	20160621	C	9	145	26	98.5
IL14H	cold	non-primed	12	6	20160621	C	10	152	26	102
IL14H	cold	non-primed	12	6	20160621	C	11		26
IL14H	cold	non-primed	12	6	20160621	C	12	130	26	91
IL14H	cold	non-primed	12	6	20160621	D	7	178	26	115
IL14H	cold	non-primed	12	6	20160621	D	8	146	26	99
IL14H	cold	non-primed	12	6	20160621	D	9	138	26	95
IL14H	cold	non-primed	12	6	20160621	D	10	177	26	114.5
IL14H	cold	non-primed	12	6	20160621	D	11	115	26	83.5
IL14H	cold	non-primed	12	6	20160621	D	12	162	26	107
IL14H	cold	non-primed	12	6	20160621	E	7	170	26	111
IL14H	cold	non-primed	12	6	20160621	E	8		26
IL14H	cold	non-primed	12	6	20160621	E	9	176	26	114
IL14H	cold	non-primed	12	6	20160621	E	10	246	26	149
IL14H	cold	non-primed	12	6	20160621	E	11	181	26	116.5
IL14H	cold	non-primed	12	6	20160621	E	12	186	26	119
IL14H	cold	non-primed	12	6	20160621	F	7	199	26	125.5
IL14H	cold	non-primed	12	6	20160621	F	8		26
IL14H	cold	non-primed	12	6	20160621	F	9		26
IL14H	cold	non-primed	12	6	20160621	F	10	147	26	99.5
IL14H	cold	non-primed	12	6	20160621	F	11	229	26	140.5
IL14H	cold	non-primed	12	6	20160621	F	12	179	26	115.5
IL14H	cold	non-primed	12	6	20160621	G	7		26
IL14H	cold	non-primed	12	6	20160621	G	8	127	26	89.5
IL14H	cold	non-primed	12	6	20160621	G	9	141	26	96.5
IL14H	cold	non-primed	12	6	20160621	G	10	245	26	148.5
IL14H	cold	non-primed	12	6	20160621	G	11	178	26	115
IL14H	cold	non-primed	12	6	20160621	G	12	170	26	111
IL14H	warm	primed	12	5	20160621	A	7	239	26	145.5
IL14H	warm	primed	12	5	20160621	A	8	222	26	137
IL14H	warm	primed	12	5	20160621	A	9	202	26	127
IL14H	warm	primed	12	5	20160621	A	10	229	26	140.5
IL14H	warm	primed	12	5	20160621	A	11		26
IL14H	warm	primed	12	5	20160621	A	12	181	26	116.5
IL14H	warm	primed	12	5	20160621	B	7	196	26	124
IL14H	warm	primed	12	5	20160621	B	8	234	26	143
IL14H	warm	primed	12	5	20160621	B	9	193	26	122.5
IL14H	warm	primed	12	5	20160621	B	10		26
IL14H	warm	primed	12	5	20160621	B	11		26
IL14H	warm	primed	12	5	20160621	B	12	195	26	123.5
IL14H	warm	primed	12	5	20160621	C	7	245	26	148.5
IL14H	warm	primed	12	5	20160621	C	8	230	26	141
IL14H	warm	primed	12	5	20160621	C	9	228	26	140
IL14H	warm	primed	12	5	20160621	C	10		26
IL14H	warm	primed	12	5	20160621	C	11	162	26	107
IL14H	warm	primed	12	5	20160621	C	12		26
IL14H	warm	primed	12	5	20160621	D	7	224	26	138
IL14H	warm	primed	12	5	20160621	D	8		26
IL14H	warm	primed	12	5	20160621	D	9	208	26	130
IL14H	warm	primed	12	5	20160621	D	10		26
IL14H	warm	primed	12	5	20160621	D	11	185	26	118.5
IL14H	warm	primed	12	5	20160621	D	12		26
[truncated: 2,034 more rows]
